# Supplementary material for: 9-[3-(Dimethyl­amino)­prop­yl]-2-trifluoro­meth­yl-9H-thioxanthen-9-ol
Source: Acta Crystallogr Sect E Struct Rep Online. 2011 Jul 2;67(Pt 8):o1883. doi: 10.1107/S1600536811025311 (PMC3212278; doi:10.1107/S1600536811025311)
Supplement: Supplementary file 1 [file e-67-o1883-sup1.cif]

##############################################################################
#                                                                            #
# This CIF contains the data in a paper accepted for publication in          #
# Acta Crystallographica Section E. It conforms to the requirements of       #
# Notes for Authors for Acta Crystallographica Section E, and has been       #
# peer reviewed under the auspices of the IUCr Commission on Journals.       #
#                                                                            #
# Full details of the Crystallographic Information File format               #
# are given in the paper "The Crystallographic Information File (CIF):       #
# a New Standard Archive File for Crystallography" by S. R. Hall, F. H.      #
# Allen and I. D. Brown [Acta Cryst. (1991), A47, 655-685].                  #
#                                                                            #
# The current version of the core CIF dictionary is obtainable from          #
# ftp://ftp.iucr.org/pub/cif_core.dic.                                       #
#                                                                            #
# Software is freely available for graphical display of the structure(s)     #
# in this CIF. For information consult the CIF software page                 #
# http://www.iucr.org/resources/cif/software.                                #
#                                                                            #
# This file may be used for bona fide research purposes within the           #
# scientific community so long as proper attribution is given to the journal # 
# article from which it was obtained.                                        #
#                                                                            #
##############################################################################
data_global
_audit_creation_method     SHELXL-97
_journal_date_recd_electronic     2011-06-23
_journal_date_accepted     2011-06-27
_journal_name_full     'Acta Crystallographica, Section E'
_journal_year     2011
_journal_volume     67
_journal_issue      8
_journal_page_first     o1883
_journal_page_last     o1883
_journal_paper_category     QO
_journal_coeditor_code     TK2761
_publ_contact_author_name     'Jasinski, Jerry P.'
_publ_contact_author_address
;
Department of Chemistry
Keene State College
229 Main Street
Keene, New Hampshire 03435, USA
;
_publ_contact_author_email     jjasinski@keene.edu
_publ_contact_author_fax     ?
_publ_contact_author_phone     '603 358-2563'
_publ_section_title
;
9-[3-(Dimethylamino)propyl]-2-trifluoromethyl-9<i>H</i>-thioxanthen-9-ol
;
loop_
    _publ_author_name
    _publ_author_address
    'Jasinski, Jerry P.'
;
Department of Chemistry
Keene State College
229 Main Street
Keene, NH 03435-2001, USA
;
    'Golen, James A.'
;
Department of Chemistry
Keene State College
229 Main Street
Keene, NH 03435-2001, USA
;
    'Siddegowda, M. S.'
;
Department of Studies in Chemistry
University of Mysore
Manasagangotri, Mysore 570 006, India
;
    'Yathirajan, H. S.'
;
Department of Studies in Chemistry
University of Mysore
Manasagangotri, Mysore 570 006, India
;
    'Swamy, M. T.'
;
Department of Chemistry
Sambhram Institute of Technology
Bangalore 560 097, India
;
data_I
_chemical_name_systematic
;
9-[3-(Dimethylamino)propyl]-2-trifluoromethyl-9<i>H</i>-thioxanthen-9-ol
;
_chemical_name_common     ?
_chemical_formula_moiety     'C19 H20 F3 N O S'
_chemical_formula_sum     'C19 H20 F3 N O S'
_chemical_formula_iupac     'C19 H20 F3 N O S'
_chemical_formula_weight     367.42
_chemical_melting_point     ?
_symmetry_cell_setting     monoclinic
_symmetry_space_group_name_H-M     'P 21/n'
_symmetry_space_group_name_Hall     '-P 2yn'
loop_
    _symmetry_equiv_pos_as_xyz
    'x, y, z'
    '-x+1/2, y+1/2, -z+1/2'
    '-x, -y, -z'
    'x-1/2, -y-1/2, z-1/2'
_cell_length_a     7.6183(3)
_cell_length_b     13.9605(4)
_cell_length_c     17.4172(7)
_cell_angle_alpha     90.00
_cell_angle_beta     101.053(4)
_cell_angle_gamma     90.00
_cell_volume     1818.05(11)
_cell_formula_units_Z     4
_cell_measurement_reflns_used     9234
_cell_measurement_theta_min     3.25
_cell_measurement_theta_max     32.30
_cell_measurement_temperature     170(2)
_exptl_crystal_description     block
_exptl_crystal_colour     'pale yellow'
_exptl_crystal_size_max     0.35
_exptl_crystal_size_mid     0.33
_exptl_crystal_size_min     0.30
_exptl_crystal_density_diffrn     1.342
_exptl_crystal_density_meas     ?
_exptl_crystal_density_method     'not measured'
_exptl_crystal_F_000     768
_exptl_absorpt_coefficient_mu     0.213
_exptl_absorpt_correction_type     multi-scan
_exptl_absorpt_process_details
;
(CrysAlis RED; Oxford Diffraction, 2010)
;
_exptl_absorpt_correction_T_min     0.9291
_exptl_absorpt_correction_T_max     0.9388
_exptl_special_details     ?
_diffrn_ambient_temperature     170(2)
_diffrn_radiation_type     MoK\a
_diffrn_radiation_wavelength     0.71073
_diffrn_radiation_source     'Enhance (Mo) X-ray Source'
_diffrn_radiation_monochromator     'graphite'
_diffrn_measurement_device_type     'Oxford Diffraction Xcalibur Eos Gemini'
_diffrn_measurement_method     \w
_diffrn_detector_area_resol_mean     16.1500
_diffrn_reflns_number     17330
_diffrn_reflns_av_R_equivalents     0.0224
_diffrn_reflns_av_sigmaI/netI     0.0185
_diffrn_reflns_theta_min     3.50
_diffrn_reflns_theta_max     28.70
_diffrn_reflns_theta_full     28.70
_diffrn_measured_fraction_theta_max     0.998
_diffrn_measured_fraction_theta_full     0.998
_diffrn_reflns_limit_h_min     -10
_diffrn_reflns_limit_h_max     10
_diffrn_reflns_limit_k_min     -18
_diffrn_reflns_limit_k_max     15
_diffrn_reflns_limit_l_min     -23
_diffrn_reflns_limit_l_max     23
_diffrn_standards_number     0
_diffrn_standards_interval_count     ?
_diffrn_standards_interval_time     ?
_diffrn_standards_decay_%     ?
_refine_special_details
;
Refinement of <i>F</i>^2^ against ALL reflections. The weighted <i>R</i>-factor
<i>wR</i> and goodness of fit <i>S</i> are based on <i>F</i>^2^, conventional
<i>R</i>-factors <i>R</i> are based on <i>F</i>, with <i>F</i> set to zero for
negative <i>F</i>^2^. The threshold expression of <i>F</i>^2^ >
\s(<i>F</i>^2^) is used only for calculating <i>R</i>-factors(gt) <i>etc</i>.
and is not relevant to the choice of reflections for refinement.
<i>R</i>-factors based on <i>F</i>^2^ are statistically about twice as large
as those based on <i>F</i>, and <i>R</i>- factors based on ALL data will be
even larger.
;
_reflns_number_total     4697
_reflns_number_gt     3901
_reflns_threshold_expression     I>2sigma(I)
_refine_ls_structure_factor_coef     Fsqd
_refine_ls_matrix_type     full
_refine_ls_R_factor_all     0.0539
_refine_ls_R_factor_gt     0.0428
_refine_ls_wR_factor_gt     0.1063
_refine_ls_wR_factor_ref     0.1159
_refine_ls_goodness_of_fit_ref     1.046
_refine_ls_restrained_S_all     1.062
_refine_ls_number_reflns     4697
_refine_ls_number_parameters     306
_refine_ls_number_restraints     238
_refine_ls_hydrogen_treatment     mixed
_refine_ls_weighting_scheme     calc
_refine_ls_weighting_details
         'calc w=1/[\s^2^(Fo^2^)+(0.0506P)^2^+0.6042P] where P=(Fo^2^+2Fc^2^)/3'
_atom_sites_solution_hydrogens     geom
_atom_sites_solution_primary     direct
_atom_sites_solution_secondary     difmap
_refine_ls_shift/su_max     0.037
_refine_ls_shift/su_mean     0.004
_refine_diff_density_max     0.282
_refine_diff_density_min     -0.293
_refine_ls_extinction_method     none
_refine_ls_extinction_coef     ?
loop_
    _atom_type_symbol
    _atom_type_description
    _atom_type_scat_dispersion_real
    _atom_type_scat_dispersion_imag
    _atom_type_scat_source
    'C' 'C' 0.0033 0.0016
                         'International Tables Vol C Tables 4.2.6.8 and 6.1.1.4'
    'H' 'H' 0.0000 0.0000
                         'International Tables Vol C Tables 4.2.6.8 and 6.1.1.4'
    'N' 'N' 0.0061 0.0033
                         'International Tables Vol C Tables 4.2.6.8 and 6.1.1.4'
    'O' 'O' 0.0106 0.0060
                         'International Tables Vol C Tables 4.2.6.8 and 6.1.1.4'
    'F' 'F' 0.0171 0.0103
                         'International Tables Vol C Tables 4.2.6.8 and 6.1.1.4'
    'S' 'S' 0.1246 0.1234
                         'International Tables Vol C Tables 4.2.6.8 and 6.1.1.4'
_computing_data_collection     '<i>CrysAlis PRO</i> (Oxford Diffraction, 2010)'
_computing_cell_refinement     '<i>CrysAlis PRO</i> (Oxford Diffraction, 2010)'
_computing_data_reduction     '<i>CrysAlis RED</i> (Oxford Diffraction, 2010)'
_computing_structure_solution     '<i>SHELXS97</i> (Sheldrick, 2008)'
_computing_structure_refinement     '<i>SHELXL97</i> (Sheldrick, 2008)'
_computing_molecular_graphics     '<i>SHELXTL</i> (Sheldrick, 2008)'
_computing_publication_material     '<i>SHELXTL</i> (Sheldrick, 2008)'
loop_
    _atom_site_type_symbol
    _atom_site_label
    _atom_site_fract_x
    _atom_site_fract_y
    _atom_site_fract_z
    _atom_site_U_iso_or_equiv
    _atom_site_adp_type
    _atom_site_calc_flag
    _atom_site_refinement_flags
    _atom_site_occupancy
    _atom_site_symmetry_multiplicity
    _atom_site_disorder_assembly
    _atom_site_disorder_group
    S S1 0.74858(6) 0.83313(3) 0.17618(2) 0.04558(12) Uani d . 1 1 . .
    F F1 0.6729(8) 0.6443(4) 0.5165(2) 0.0783(14) Uani d PDU 0.564(10) 1 A 1
    F F2 0.9343(6) 0.5995(5) 0.5119(4) 0.0815(15) Uani d PDU 0.564(10) 1 A 1
    F F3 0.7169(10) 0.5137(4) 0.4572(4) 0.0765(16) Uani d PDU 0.564(10) 1 A 1
    F F1A 0.6033(13) 0.6017(10) 0.4888(7) 0.078(2) Uani d PDU 0.287(10) 1 A 2
    F F2A 0.8891(19) 0.6238(7) 0.5244(5) 0.072(3) Uani d PDU 0.287(10) 1 A 2
    F F3A 0.7863(16) 0.5067(7) 0.4533(7) 0.059(2) Uani d PDU 0.287(10) 1 A 2
    F F1B 0.5941(16) 0.5562(12) 0.4648(6) 0.070(3) Uani d PDU 0.148(5) 1 A 3
    F F2B 0.785(3) 0.6465(10) 0.5293(6) 0.075(3) Uani d PDU 0.148(5) 1 A 3
    F F3B 0.864(2) 0.5254(12) 0.4705(10) 0.091(4) Uani d PDU 0.148(5) 1 A 3
    O O1 0.50685(14) 0.54112(7) 0.18448(6) 0.0369(2) Uani d . 1 1 . .
    H H1A 0.408(3) 0.5332(16) 0.2017(13) 0.070(6) Uiso d . 1 1 . .
    N N1 0.19359(19) 0.52532(10) 0.23591(10) 0.0543(4) Uani d DU 1 1 . .
    C C1 0.54324(17) 0.63994(9) 0.17934(8) 0.0316(3) Uani d . 1 1 . .
    C C2 0.65553(17) 0.67633(9) 0.25587(8) 0.0319(3) Uani d . 1 1 . .
    C C3 0.66939(18) 0.62297(10) 0.32396(8) 0.0346(3) Uani d . 1 1 . .
    H H3A 0.6162 0.5612 0.3220 0.041 Uiso calc R 1 1 . .
    C C4 0.7599(2) 0.65865(11) 0.39484(9) 0.0410(3) Uani d . 1 1 A .
    C C5 0.8404(2) 0.74815(12) 0.39867(10) 0.0501(4) Uani d . 1 1 . .
    H H5A 0.8989 0.7732 0.4476 0.060 Uiso calc R 1 1 . .
    C C6 0.8350(2) 0.80039(12) 0.33140(10) 0.0473(4) Uani d . 1 1 . .
    H H6A 0.8935 0.8607 0.3334 0.057 Uiso calc R 1 1 . .
    C C7 0.74356(18) 0.76466(10) 0.26013(9) 0.0363(3) Uani d . 1 1 . .
    C C8 0.7353(2) 0.74071(11) 0.10656(9) 0.0406(3) Uani d . 1 1 . .
    C C9 0.8206(3) 0.75615(14) 0.04376(11) 0.0562(4) Uani d . 1 1 . .
    H H9A 0.8784 0.8155 0.0388 0.067 Uiso calc R 1 1 . .
    C C10 0.8210(3) 0.68539(17) -0.01102(12) 0.0683(6) Uani d . 1 1 . .
    H H10A 0.8778 0.6962 -0.0543 0.082 Uiso calc R 1 1 . .
    C C11 0.7391(3) 0.59858(16) -0.00345(11) 0.0641(5) Uani d . 1 1 . .
    H H11A 0.7412 0.5494 -0.0410 0.077 Uiso calc R 1 1 . .
    C C12 0.6541(2) 0.58328(13) 0.05899(9) 0.0478(4) Uani d . 1 1 . .
    H H12A 0.5992 0.5231 0.0642 0.057 Uiso calc R 1 1 . .
    C C13 0.64777(18) 0.65429(10) 0.11405(8) 0.0363(3) Uani d . 1 1 . .
    C C14 0.7655(3) 0.60126(14) 0.46712(10) 0.0534(4) Uani d DU 1 1 . .
    C C15 0.36815(18) 0.69875(11) 0.15859(9) 0.0411(3) Uani d . 1 1 B .
    H H15A 0.4009 0.7658 0.1494 0.049 Uiso calc R 1 1 . .
    H H15B 0.2994 0.6740 0.1085 0.049 Uiso calc R 1 1 . .
    C C16 0.2439(2) 0.69987(11) 0.21787(11) 0.0489(4) Uani d . 1 1 . .
    H H16A 0.3181 0.6992 0.2712 0.059 Uiso calc R 1 1 B .
    H H16B 0.1758 0.7607 0.2119 0.059 Uiso calc R 1 1 . .
    C C17 0.1118(2) 0.61725(12) 0.21095(12) 0.0525(4) Uani d . 1 1 B .
    H H17A 0.0208 0.6320 0.2429 0.063 Uiso calc R 1 1 . .
    H H17B 0.0494 0.6119 0.1558 0.063 Uiso calc R 1 1 . .
    C C18 0.2274(12) 0.5222(12) 0.3225(4) 0.095(2) Uani d PDU 0.72(4) 1 B 4
    H H18A 0.3144 0.5718 0.3435 0.142 Uiso calc PR 0.72(4) 1 B 4
    H H18B 0.2749 0.4591 0.3404 0.142 Uiso calc PR 0.72(4) 1 B 4
    H H18C 0.1153 0.5336 0.3407 0.142 Uiso calc PR 0.72(4) 1 B 4
    C C19 0.0843(17) 0.4459(7) 0.2028(8) 0.100(3) Uani d PDU 0.72(4) 1 B 4
    H H19A 0.0712 0.4470 0.1457 0.150 Uiso calc PR 0.72(4) 1 B 4
    H H19B -0.0339 0.4509 0.2169 0.150 Uiso calc PR 0.72(4) 1 B 4
    H H19C 0.1412 0.3857 0.2232 0.150 Uiso calc PR 0.72(4) 1 B 4
    C C18A 0.224(3) 0.5017(14) 0.3172(8) 0.067(4) Uani d PDU 0.28(4) 1 B 5
    H H18D 0.2296 0.4320 0.3234 0.101 Uiso calc PR 0.28(4) 1 B 5
    H H18E 0.1268 0.5272 0.3406 0.101 Uiso calc PR 0.28(4) 1 B 5
    H H18F 0.3380 0.5298 0.3435 0.101 Uiso calc PR 0.28(4) 1 B 5
    C C19A 0.061(2) 0.4530(13) 0.1931(10) 0.051(4) Uani d PDU 0.28(4) 1 B 5
    H H19D 0.0576 0.4581 0.1367 0.076 Uiso calc PR 0.28(4) 1 B 5
    H H19E -0.0578 0.4659 0.2041 0.076 Uiso calc PR 0.28(4) 1 B 5
    H H19F 0.0989 0.3882 0.2108 0.076 Uiso calc PR 0.28(4) 1 B 5
loop_
    _atom_site_aniso_label
    _atom_site_aniso_U_11
    _atom_site_aniso_U_22
    _atom_site_aniso_U_33
    _atom_site_aniso_U_12
    _atom_site_aniso_U_13
    _atom_site_aniso_U_23
    S1 0.0509(2) 0.03275(19) 0.0553(2) -0.00550(15) 0.01586(18) 0.00201(15)
    F1 0.089(3) 0.098(3) 0.055(2) 0.031(2) 0.032(2) 0.0041(17)
    F2 0.0630(17) 0.098(4) 0.072(3) 0.0147(17) -0.0148(16) 0.020(2)
    F3 0.112(4) 0.062(2) 0.0513(16) -0.017(3) 0.005(3) 0.0106(15)
    F1A 0.084(4) 0.102(6) 0.061(5) 0.024(4) 0.041(3) 0.013(4)
    F2A 0.098(7) 0.070(4) 0.034(3) 0.003(5) -0.020(4) -0.012(2)
    F3A 0.081(5) 0.045(2) 0.045(3) 0.007(3) -0.004(4) -0.0009(19)
    F1B 0.092(5) 0.079(7) 0.040(5) -0.015(5) 0.015(4) 0.007(4)
    F2B 0.090(7) 0.093(6) 0.040(4) -0.004(6) 0.009(6) -0.006(4)
    F3B 0.095(7) 0.088(7) 0.083(7) 0.036(6) -0.005(6) 0.020(5)
    O1 0.0366(5) 0.0292(5) 0.0457(6) -0.0035(4) 0.0102(4) -0.0017(4)
    N1 0.0462(8) 0.0456(7) 0.0770(10) -0.0004(6) 0.0265(7) 0.0158(7)
    C1 0.0277(6) 0.0294(6) 0.0373(7) -0.0005(5) 0.0057(5) 0.0019(5)
    C2 0.0257(6) 0.0314(6) 0.0391(7) 0.0030(5) 0.0071(5) -0.0029(5)
    C3 0.0318(6) 0.0339(6) 0.0383(7) 0.0031(5) 0.0077(5) -0.0024(5)
    C4 0.0403(7) 0.0446(8) 0.0378(7) 0.0080(6) 0.0063(6) -0.0045(6)
    C5 0.0520(9) 0.0505(9) 0.0451(9) -0.0004(7) 0.0027(7) -0.0155(7)
    C6 0.0462(8) 0.0374(7) 0.0575(10) -0.0054(6) 0.0083(7) -0.0130(7)
    C7 0.0323(6) 0.0316(6) 0.0458(8) 0.0015(5) 0.0097(6) -0.0028(5)
    C8 0.0369(7) 0.0427(8) 0.0428(8) -0.0026(6) 0.0093(6) 0.0024(6)
    C9 0.0581(10) 0.0584(10) 0.0568(10) -0.0140(8) 0.0227(8) 0.0040(8)
    C10 0.0771(13) 0.0818(14) 0.0547(11) -0.0166(11) 0.0343(10) -0.0042(10)
    C11 0.0743(13) 0.0736(13) 0.0495(10) -0.0156(10) 0.0252(9) -0.0170(9)
    C12 0.0485(9) 0.0528(9) 0.0429(8) -0.0109(7) 0.0111(7) -0.0079(7)
    C13 0.0311(6) 0.0413(7) 0.0357(7) -0.0030(5) 0.0045(5) 0.0006(5)
    C14 0.0584(10) 0.0599(10) 0.0412(8) 0.0141(8) 0.0076(7) -0.0022(7)
    C15 0.0296(6) 0.0377(7) 0.0538(9) 0.0010(5) 0.0028(6) 0.0079(6)
    C16 0.0329(7) 0.0379(8) 0.0779(12) 0.0043(6) 0.0158(7) 0.0000(7)
    C17 0.0317(7) 0.0475(9) 0.0802(12) 0.0003(6) 0.0158(8) 0.0068(8)
    C18 0.072(4) 0.133(6) 0.089(3) 0.010(4) 0.037(3) 0.057(3)
    C19 0.111(6) 0.055(3) 0.147(6) -0.028(4) 0.055(4) 0.011(3)
    C18A 0.077(9) 0.056(6) 0.063(6) -0.027(6) 0.001(6) 0.000(5)
    C19A 0.039(5) 0.042(6) 0.072(7) -0.007(4) 0.014(4) -0.007(5)
_geom_special_details
;
 All esds (except the esd in the dihedral angle between two l.s. planes)
 are estimated using the full covariance matrix.  The cell esds are taken
 into account individually in the estimation of esds in distances, angles
 and torsion angles; correlations between esds in cell parameters are only
 used when they are defined by crystal symmetry.  An approximate (isotropic)
 treatment of cell esds is used for estimating esds involving l.s. planes.
;
loop_
    _geom_bond_atom_site_label_1
    _geom_bond_atom_site_label_2
    _geom_bond_site_symmetry_2
    _geom_bond_distance
    _geom_bond_publ_flag
    S1 C7 . 1.7535(15) ?
    S1 C8 . 1.7602(16) ?
    F1 C14 . 1.354(3) ?
    F2 C14 . 1.370(5) ?
    F3 C14 . 1.280(5) ?
    F1A C14 . 1.360(7) ?
    F1A F3A . 2.102(9) ?
    F2A C14 . 1.273(8) ?
    F3A C14 . 1.357(9) ?
    F1B C14 . 1.443(10) ?
    F2B C14 . 1.237(9) ?
    F3B C14 . 1.292(10) ?
    O1 C1 . 1.4134(15) ?
    O1 H1A . 0.87(2) ?
    N1 C18A . 1.429(14) ?
    N1 C19 . 1.439(8) ?
    N1 C17 . 1.456(2) ?
    N1 C18 . 1.481(7) ?
    N1 C19A . 1.517(12) ?
    C1 C13 . 1.5213(19) ?
    C1 C2 . 1.5263(19) ?
    C1 C15 . 1.5489(19) ?
    C2 C3 . 1.3873(19) ?
    C2 C7 . 1.3989(19) ?
    C3 C4 . 1.386(2) ?
    C3 H3A . 0.9500 ?
    C4 C5 . 1.388(2) ?
    C4 C14 . 1.486(2) ?
    C5 C6 . 1.374(2) ?
    C5 H5A . 0.9500 ?
    C6 C7 . 1.394(2) ?
    C6 H6A . 0.9500 ?
    C8 C9 . 1.392(2) ?
    C8 C13 . 1.397(2) ?
    C9 C10 . 1.374(3) ?
    C9 H9A . 0.9500 ?
    C10 C11 . 1.381(3) ?
    C10 H10A . 0.9500 ?
    C11 C12 . 1.385(2) ?
    C11 H11A . 0.9500 ?
    C12 C13 . 1.386(2) ?
    C12 H12A . 0.9500 ?
    C15 C16 . 1.529(2) ?
    C15 H15A . 0.9900 ?
    C15 H15B . 0.9900 ?
    C16 C17 . 1.520(2) ?
    C16 H16A . 0.9900 ?
    C16 H16B . 0.9900 ?
    C17 H17A . 0.9900 ?
    C17 H17B . 0.9900 ?
    C18 H18A . 0.9800 ?
    C18 H18B . 0.9800 ?
    C18 H18C . 0.9800 ?
    C19 H19A . 0.9800 ?
    C19 H19B . 0.9800 ?
    C19 H19C . 0.9800 ?
    C18A H18D . 0.9800 ?
    C18A H18E . 0.9800 ?
    C18A H18F . 0.9800 ?
    C19A H19D . 0.9800 ?
    C19A H19E . 0.9800 ?
    C19A H19F . 0.9800 ?
loop_
    _geom_angle_atom_site_label_1
    _geom_angle_atom_site_label_2
    _geom_angle_atom_site_label_3
    _geom_angle_site_symmetry_1
    _geom_angle_site_symmetry_3
    _geom_angle
    _geom_angle_publ_flag
    C7 S1 C8 . . 99.63(7) ?
    C1 O1 H1A . . 109.8(15) ?
    C18A N1 C19 . . 101.1(8) ?
    C18A N1 C17 . . 118.6(10) ?
    C19 N1 C17 . . 112.2(6) ?
    C19 N1 C18 . . 111.1(5) ?
    C17 N1 C18 . . 108.1(6) ?
    C18A N1 C19A . . 107.5(9) ?
    C17 N1 C19A . . 103.5(8) ?
    C18 N1 C19A . . 116.8(9) ?
    O1 C1 C13 . . 108.24(11) ?
    O1 C1 C2 . . 110.70(11) ?
    C13 C1 C2 . . 108.84(10) ?
    O1 C1 C15 . . 111.19(11) ?
    C13 C1 C15 . . 107.85(11) ?
    C2 C1 C15 . . 109.92(11) ?
    C3 C2 C7 . . 118.09(13) ?
    C3 C2 C1 . . 120.40(12) ?
    C7 C2 C1 . . 121.50(12) ?
    C4 C3 C2 . . 120.78(13) ?
    C4 C3 H3A . . 119.6 ?
    C2 C3 H3A . . 119.6 ?
    C3 C4 C5 . . 120.41(15) ?
    C3 C4 C14 . . 119.30(15) ?
    C5 C4 C14 . . 120.27(15) ?
    C6 C5 C4 . . 119.75(15) ?
    C6 C5 H5A . . 120.1 ?
    C4 C5 H5A . . 120.1 ?
    C5 C6 C7 . . 119.83(15) ?
    C5 C6 H6A . . 120.1 ?
    C7 C6 H6A . . 120.1 ?
    C6 C7 C2 . . 121.02(14) ?
    C6 C7 S1 . . 117.41(11) ?
    C2 C7 S1 . . 121.55(11) ?
    C9 C8 C13 . . 120.68(15) ?
    C9 C8 S1 . . 116.99(12) ?
    C13 C8 S1 . . 122.30(11) ?
    C10 C9 C8 . . 119.86(17) ?
    C10 C9 H9A . . 120.1 ?
    C8 C9 H9A . . 120.1 ?
    C9 C10 C11 . . 120.25(17) ?
    C9 C10 H10A . . 119.9 ?
    C11 C10 H10A . . 119.9 ?
    C10 C11 C12 . . 119.87(17) ?
    C10 C11 H11A . . 120.1 ?
    C12 C11 H11A . . 120.1 ?
    C13 C12 C11 . . 121.09(16) ?
    C13 C12 H12A . . 119.5 ?
    C11 C12 H12A . . 119.5 ?
    C12 C13 C8 . . 118.20(14) ?
    C12 C13 C1 . . 121.02(13) ?
    C8 C13 C1 . . 120.74(13) ?
    F2B C14 F3A . . 130.8(9) ?
    F3A C14 F2A . . 106.6(6) ?
    F2B C14 F3 . . 126.1(7) ?
    F2A C14 F3 . . 119.6(6) ?
    F3A C14 F1 . . 129.6(6) ?
    F2A C14 F1 . . 77.8(5) ?
    F3 C14 F1 . . 109.7(3) ?
    F2B C14 F3B . . 113.9(9) ?
    F2A C14 F3B . . 80.3(9) ?
    F3 C14 F3B . . 51.2(9) ?
    F1 C14 F3B . . 134.7(7) ?
    F2B C14 F1A . . 73.7(9) ?
    F3A C14 F1A . . 101.4(6) ?
    F2A C14 F1A . . 110.8(6) ?
    F3 C14 F1A . . 77.7(5) ?
    F3B C14 F1A . . 122.8(9) ?
    F2B C14 F2 . . 64.3(9) ?
    F3A C14 F2 . . 87.4(5) ?
    F3 C14 F2 . . 106.0(4) ?
    F1 C14 F2 . . 101.1(3) ?
    F3B C14 F2 . . 59.2(9) ?
    F1A C14 F2 . . 130.2(5) ?
    F2B C14 F1B . . 101.8(7) ?
    F3A C14 F1B . . 73.0(7) ?
    F2A C14 F1B . . 131.2(7) ?
    F3 C14 F1B . . 48.9(7) ?
    F1 C14 F1B . . 68.4(7) ?
    F3B C14 F1B . . 99.1(8) ?
    F2 C14 F1B . . 138.9(6) ?
    F2B C14 C4 . . 116.4(6) ?
    F3A C14 C4 . . 111.1(6) ?
    F2A C14 C4 . . 115.3(6) ?
    F3 C14 C4 . . 116.1(3) ?
    F1 C14 C4 . . 111.4(2) ?
    F3B C14 C4 . . 113.8(7) ?
    F1A C14 C4 . . 110.6(3) ?
    F2 C14 C4 . . 111.3(3) ?
    F1B C14 C4 . . 109.4(4) ?
    C16 C15 C1 . . 117.70(13) ?
    C16 C15 H15A . . 107.9 ?
    C1 C15 H15A . . 107.9 ?
    C16 C15 H15B . . 107.9 ?
    C1 C15 H15B . . 107.9 ?
    H15A C15 H15B . . 107.2 ?
    C17 C16 C15 . . 115.14(14) ?
    C17 C16 H16A . . 108.5 ?
    C15 C16 H16A . . 108.5 ?
    C17 C16 H16B . . 108.5 ?
    C15 C16 H16B . . 108.5 ?
    H16A C16 H16B . . 107.5 ?
    N1 C17 C16 . . 113.97(13) ?
    N1 C17 H17A . . 108.8 ?
    C16 C17 H17A . . 108.8 ?
    N1 C17 H17B . . 108.8 ?
    C16 C17 H17B . . 108.8 ?
    H17A C17 H17B . . 107.7 ?
    N1 C18 H18A . . 109.5 ?
    N1 C18 H18B . . 109.5 ?
    H18A C18 H18B . . 109.5 ?
    N1 C18 H18C . . 109.5 ?
    H18A C18 H18C . . 109.5 ?
    H18B C18 H18C . . 109.5 ?
    N1 C19 H19A . . 109.5 ?
    N1 C19 H19B . . 109.5 ?
    H19A C19 H19B . . 109.5 ?
    N1 C19 H19C . . 109.5 ?
    H19A C19 H19C . . 109.5 ?
    H19B C19 H19C . . 109.5 ?
    N1 C18A H18D . . 109.5 ?
    N1 C18A H18E . . 109.5 ?
    H18D C18A H18E . . 109.5 ?
    N1 C18A H18F . . 109.5 ?
    H18D C18A H18F . . 109.5 ?
    H18E C18A H18F . . 109.5 ?
    N1 C19A H19D . . 109.5 ?
    N1 C19A H19E . . 109.5 ?
    H19D C19A H19E . . 109.5 ?
    N1 C19A H19F . . 109.5 ?
    H19D C19A H19F . . 109.5 ?
    H19E C19A H19F . . 109.5 ?
loop_
    _geom_torsion_atom_site_label_1
    _geom_torsion_atom_site_label_2
    _geom_torsion_atom_site_label_3
    _geom_torsion_atom_site_label_4
    _geom_torsion_site_symmetry_1
    _geom_torsion_site_symmetry_2
    _geom_torsion_site_symmetry_3
    _geom_torsion_site_symmetry_4
    _geom_torsion
    _geom_torsion_publ_flag
    O1 C1 C2 C3 . . . . -16.56(16) ?
    C13 C1 C2 C3 . . . . -135.40(12) ?
    C15 C1 C2 C3 . . . . 106.68(14) ?
    O1 C1 C2 C7 . . . . 164.96(11) ?
    C13 C1 C2 C7 . . . . 46.11(16) ?
    C15 C1 C2 C7 . . . . -71.81(15) ?
    C7 C2 C3 C4 . . . . 3.40(19) ?
    C1 C2 C3 C4 . . . . -175.14(12) ?
    C2 C3 C4 C5 . . . . -0.8(2) ?
    C2 C3 C4 C14 . . . . 177.44(13) ?
    C3 C4 C5 C6 . . . . -2.0(2) ?
    C14 C4 C5 C6 . . . . 179.71(15) ?
    C4 C5 C6 C7 . . . . 2.2(2) ?
    C5 C6 C7 C2 . . . . 0.4(2) ?
    C5 C6 C7 S1 . . . . -177.87(13) ?
    C3 C2 C7 C6 . . . . -3.2(2) ?
    C1 C2 C7 C6 . . . . 175.29(13) ?
    C3 C2 C7 S1 . . . . 175.02(10) ?
    C1 C2 C7 S1 . . . . -6.46(17) ?
    C8 S1 C7 C6 . . . . 149.19(12) ?
    C8 S1 C7 C2 . . . . -29.12(12) ?
    C7 S1 C8 C9 . . . . -148.84(14) ?
    C7 S1 C8 C13 . . . . 29.48(14) ?
    C13 C8 C9 C10 . . . . -0.8(3) ?
    S1 C8 C9 C10 . . . . 177.53(17) ?
    C8 C9 C10 C11 . . . . -0.9(3) ?
    C9 C10 C11 C12 . . . . 0.9(4) ?
    C10 C11 C12 C13 . . . . 0.7(3) ?
    C11 C12 C13 C8 . . . . -2.3(3) ?
    C11 C12 C13 C1 . . . . 175.65(16) ?
    C9 C8 C13 C12 . . . . 2.4(2) ?
    S1 C8 C13 C12 . . . . -175.88(12) ?
    C9 C8 C13 C1 . . . . -175.60(15) ?
    S1 C8 C13 C1 . . . . 6.1(2) ?
    O1 C1 C13 C12 . . . . 16.06(18) ?
    C2 C1 C13 C12 . . . . 136.43(14) ?
    C15 C1 C13 C12 . . . . -104.34(16) ?
    O1 C1 C13 C8 . . . . -166.03(13) ?
    C2 C1 C13 C8 . . . . -45.65(17) ?
    C15 C1 C13 C8 . . . . 73.57(16) ?
    F1A F3A C14 F2B . . . . 78.2(12) ?
    F1A F3A C14 F2A . . . . 116.0(6) ?
    F1A F3A C14 F3 . . . . -10(2) ?
    F1A F3A C14 F1 . . . . 28.2(6) ?
    F1A F3A C14 F3B . . . . 141.1(17) ?
    F1A F3A C14 F2 . . . . 130.6(5) ?
    F1A F3A C14 F1B . . . . -12.8(7) ?
    F1A F3A C14 C4 . . . . -117.6(5) ?
    F3A F1A C14 F2B . . . . -129.4(9) ?
    F3A F1A C14 F2A . . . . -112.9(7) ?
    F3A F1A C14 F3 . . . . 4.3(8) ?
    F3A F1A C14 F1 . . . . -143.5(7) ?
    F3A F1A C14 F3B . . . . -21.1(10) ?
    F3A F1A C14 F2 . . . . -96.4(8) ?
    F3A F1A C14 F1B . . . . 24.2(13) ?
    F3A F1A C14 C4 . . . . 117.9(6) ?
    C3 C4 C14 F2B . . . . -153.9(11) ?
    C5 C4 C14 F2B . . . . 24.4(11) ?
    C3 C4 C14 F3A . . . . 39.4(6) ?
    C5 C4 C14 F3A . . . . -142.3(6) ?
    C3 C4 C14 F2A . . . . 160.8(7) ?
    C5 C4 C14 F2A . . . . -20.9(7) ?
    C3 C4 C14 F3 . . . . 13.7(5) ?
    C5 C4 C14 F3 . . . . -168.1(4) ?
    C3 C4 C14 F1 . . . . -112.9(4) ?
    C5 C4 C14 F1 . . . . 65.4(4) ?
    C3 C4 C14 F3B . . . . 70.5(11) ?
    C5 C4 C14 F3B . . . . -111.2(11) ?
    C3 C4 C14 F1A . . . . -72.4(8) ?
    C5 C4 C14 F1A . . . . 105.9(8) ?
    C3 C4 C14 F2 . . . . 135.1(4) ?
    C5 C4 C14 F2 . . . . -46.7(4) ?
    C3 C4 C14 F1B . . . . -39.2(8) ?
    C5 C4 C14 F1B . . . . 139.0(8) ?
    O1 C1 C15 C16 . . . . 64.51(17) ?
    C13 C1 C15 C16 . . . . -176.96(12) ?
    C2 C1 C15 C16 . . . . -58.43(16) ?
    C1 C15 C16 C17 . . . . -86.15(18) ?
    C18A N1 C17 C16 . . . . 84.4(9) ?
    C19 N1 C17 C16 . . . . -158.3(5) ?
    C18 N1 C17 C16 . . . . 78.8(4) ?
    C19A N1 C17 C16 . . . . -156.7(7) ?
    C15 C16 C17 N1 . . . . 71.3(2) ?
loop_
    _geom_hbond_atom_site_label_D
    _geom_hbond_atom_site_label_H
    _geom_hbond_atom_site_label_A
    _geom_hbond_site_symmetry_A
    _geom_hbond_distance_DH
    _geom_hbond_distance_HA
    _geom_hbond_distance_DA
    _geom_hbond_angle_DHA
    O1 H1A N1 . 0.87(2) 1.84(2) 2.7141(17) 176(2)
    C15 H15A S1 . 0.99 2.76 3.4165(15) 123.8
    C5 H5A Cg3 4_565 0.95 2.96 3.798(3) 148
    C17 H17A Cg2 1_455 0.99 2.97 3.949(3) 170
    C17 H17B Cg3 1_455 0.99 2.83 3.659(3) 142
