# Supplementary material for: 9-[3-(Dimethyl­amino)­prop­yl]-2-trifluoro­meth­yl-9H-thioxanthen-9-ol
Source: Acta Crystallogr Sect E Struct Rep Online. 2011 Jul 2;67(Pt 8):o1883. doi: 10.1107/S1600536811025311 (PMC3212278; doi:10.1107/S1600536811025311)
Supplement: Supplementary file 2 [file e-67-o1883-Isup2.hkl]

# 
# h,k,l, Fc-squared, Fo-squared, sigma(Fo-squared) and status flag 
# 
data_I
_shelx_title ' HSY1044 in P2(1)/n' 
_shelx_refln_list_code          4 
_shelx_F_calc_maximum      166.01 
_exptl_crystal_F_000       768.00 
_reflns_d_resolution_high  0.7400 
 
loop_ 
 _symmetry_equiv_pos_as_xyz 
 'x, y, z' 
 '-x+1/2, y+1/2, -z+1/2' 
 '-x, -y, -z' 
 'x-1/2, -y-1/2, z-1/2' 
 
_cell_length_a     7.6183 
_cell_length_b    13.9605 
_cell_length_c    17.4172 
_cell_angle_alpha  90.000 
_cell_angle_beta  101.053 
_cell_angle_gamma  90.000 
 
_shelx_F_squared_multiplier     1.000 
 
loop_ 
 _refln_index_h 
 _refln_index_k 
 _refln_index_l 
 _refln_F_squared_calc 
 _refln_F_squared_meas 
 _refln_F_squared_sigma 
 _refln_observed_status 
   4   0   0     1261.67     1294.51     15.95 o 
   6   0   0       83.30       71.30      3.51 o 
   8   0   0      399.06      419.47      9.74 o 
  10   0   0      247.11      246.27     11.96 o 
   2   1   0      178.11      180.27      3.02 o 
   3   1   0        3.00        9.04      0.55 o 
   4   1   0        4.62        4.23      0.47 o 
   5   1   0       86.61       93.75      2.01 o 
   6   1   0       12.81        6.61      1.13 o 
   7   1   0      449.58      423.50      6.43 o 
   8   1   0        2.30        3.84      1.43 o 
   9   1   0       40.04       35.81      2.34 o 
  10   1   0        7.06       14.85      2.37 o 
   1   2   0     5550.69     5469.82     63.92 o 
   2   2   0     7271.30     7475.57     39.79 o 
   3   2   0     1327.81     1422.09     10.71 o 
   4   2   0       26.79       32.77      1.66 o 
   5   2   0      237.93      243.53      3.73 o 
   6   2   0       41.16       40.72      1.81 o 
   7   2   0      502.47      501.43      7.01 o 
   8   2   0      105.65      107.95      3.54 o 
   9   2   0        0.04       -0.27      1.33 o 
  10   2   0      142.52      146.88      5.43 o 
   1   3   0     1448.20     1499.31      8.33 o 
   2   3   0     6236.80     6646.59     30.29 o 
   3   3   0     3464.73     3707.62     22.77 o 
   4   3   0     1062.44     1104.76     11.04 o 
   5   3   0       18.98       22.82      1.01 o 
   6   3   0       63.31       54.95      2.10 o 
   7   3   0       57.41       54.61      2.39 o 
   8   3   0      141.51      133.97      4.44 o 
   9   3   0      144.79      147.89      4.32 o 
   0   4   0      350.93      305.96      4.28 o 
   1   4   0     4955.09     4849.62     19.35 o 
   2   4   0      502.20      553.73      4.54 o 
   3   4   0      287.83      265.11      3.11 o 
   4   4   0      306.94      349.12      4.45 o 
   5   4   0      794.99      790.69      5.73 o 
   6   4   0       63.67       57.22      1.90 o 
   7   4   0      331.97      313.38      5.40 o 
   8   4   0        4.02        3.14      1.06 o 
   9   4   0       57.80       64.52      3.40 o 
   1   5   0      605.05      655.24      7.01 o 
   2   5   0     1512.36     1650.69      8.89 o 
   3   5   0       26.16       21.76      1.09 o 
   4   5   0        1.89        0.97      0.42 o 
   5   5   0      184.39      174.28      3.27 o 
   6   5   0       66.14       73.22      2.38 o 
   7   5   0       49.57       44.50      2.03 o 
   8   5   0      136.27      125.69      4.29 o 
   9   5   0        5.44        8.12      1.70 o 
   0   6   0     2009.59     2081.95     10.63 o 
   1   6   0     3746.96     4039.08     18.89 o 
   2   6   0     1915.15     1804.10      9.83 o 
   3   6   0      419.14      499.10      4.65 o 
   4   6   0      488.18      449.37      4.70 o 
   5   6   0        0.06        0.90      0.82 o 
   6   6   0        5.49        6.10      0.97 o 
   7   6   0        8.69        6.95      1.25 o 
   8   6   0       23.09       27.29      2.22 o 
   9   6   0       26.45       24.68      2.30 o 
   1   7   0        0.17        0.47      0.27 o 
   2   7   0        0.56        1.93      0.87 o 
   3   7   0      116.42      117.61      1.97 o 
   4   7   0       42.09       44.68      1.17 o 
   5   7   0        9.19       12.39      0.94 o 
   6   7   0       35.29       28.71      1.90 o 
   7   7   0        1.28        2.59      1.15 o 
   8   7   0       19.58       16.95      1.85 o 
   9   7   0       34.62       34.66      6.24 o 
   0   8   0      164.25      200.55      2.60 o 
   1   8   0       71.10       55.07      1.21 o 
   2   8   0       55.34       74.91      1.61 o 
   3   8   0      617.00      600.53      5.15 o 
   4   8   0        5.35        8.19      0.90 o 
   5   8   0      237.95      235.88      4.89 o 
   6   8   0        0.14        0.14      0.97 o 
   7   8   0       70.88       61.94      3.04 o 
   8   8   0       36.87       35.52      2.50 o 
   9   8   0       13.08       10.98      2.18 o 
   1   9   0      204.56      231.19      2.19 o 
   2   9   0      415.05      429.56      4.11 o 
   3   9   0       11.94       16.02      0.93 o 
   4   9   0       44.84       48.01      1.90 o 
   5   9   0        0.16        0.03      0.81 o 
   6   9   0       66.77       62.52      2.89 o 
   7   9   0       31.13       26.86      3.60 o 
   8   9   0        0.00       -0.09      1.81 o 
   0  10   0      307.22      338.72      3.77 o 
   1  10   0       43.44       44.78      1.02 o 
   2  10   0       30.09       38.12      1.11 o 
   3  10   0      163.91      165.25      3.19 o 
   4  10   0      233.66      210.13      3.95 o 
   5  10   0      281.26      269.73      5.37 o 
   6  10   0        0.01        0.20      0.94 o 
   7  10   0        3.82        3.52      1.05 o 
   8  10   0        2.00        3.76      1.49 o 
   1  11   0       55.12       53.51      1.45 o 
   2  11   0        0.81        1.83      0.76 o 
   3  11   0      113.18      102.69      2.62 o 
   4  11   0        1.39       -0.31      0.70 o 
   5  11   0       91.86       86.72      2.81 o 
   6  11   0        6.72        6.29      1.18 o 
   7  11   0        3.01        1.80      1.13 o 
   8  11   0        7.10       10.91      2.60 o 
   0  12   0      264.87      256.09      5.40 o 
   1  12   0       30.57       37.00      1.48 o 
   2  12   0     1487.28     1416.32     12.00 o 
   3  12   0       43.95       45.32      2.67 o 
   4  12   0      212.38      205.10      5.84 o 
   5  12   0        2.18        1.41      1.44 o 
   6  12   0      132.33      136.63      4.58 o 
   7  12   0        0.74        3.14      2.00 o 
   1  13   0        0.75       -0.54      0.87 o 
   2  13   0        8.88       13.19      1.37 o 
   3  13   0        4.98        5.42      1.05 o 
   4  13   0       10.19       11.54      1.29 o 
   5  13   0       25.43       27.34      2.13 o 
   6  13   0       13.84       12.25      2.11 o 
   7  13   0       11.29        9.15      2.34 o 
   0  14   0      419.59      410.56      7.71 o 
   1  14   0        2.73        2.76      0.87 o 
   2  14   0       91.69       85.99      4.41 o 
   3  14   0       66.88       76.91      4.07 o 
   4  14   0       40.62       45.48      2.34 o 
   5  14   0       93.14       94.95      4.14 o 
   6  14   0        0.02        1.43      1.65 o 
   1  15   0        5.04        0.40      0.94 o 
   2  15   0       30.26       36.27      2.50 o 
   3  15   0       21.48       16.24      2.36 o 
   4  15   0        4.67        7.12      1.45 o 
   5  15   0        0.04        1.94      1.48 o 
   6  15   0       10.76       13.20      2.87 o 
   0  16   0        1.38        1.96      1.87 o 
   1  16   0       17.29       19.77      1.71 o 
   2  16   0        2.85        5.71      1.58 o 
   3  16   0       52.94       55.08      3.09 o 
   4  16   0       83.94       95.45      5.33 o 
   5  16   0       82.09       92.59      5.52 o 
   1  17   0       27.94       28.78      2.54 o 
   2  17   0        4.71        4.93      1.37 o 
   3  17   0        3.26        4.19      1.40 o 
   4  17   0        5.19       11.38      2.37 o 
   0  18   0        3.63        1.69      1.65 o 
   1  18   0        0.53        1.32      1.25 o 
   2  18   0       37.46       34.57      2.75 o 
   3  18   0        0.65       -0.78      1.84 o 
  -9   0   1      272.61      264.23      8.27 o 
  -7   0   1       32.76       29.09      2.48 o 
  -5   0   1      215.57      193.17      4.44 o 
  -3   0   1     2096.10     1965.27     16.24 o 
   3   0   1     2143.57     2101.41     17.83 o 
   5   0   1      106.49      111.19      3.77 o 
   7   0   1        0.74        0.39      2.47 o 
   9   0   1      112.07      107.40      7.28 o 
 -10   1   1        0.59        8.08      1.75 o 
  -9   1   1       28.81       29.38      2.23 o 
  -8   1   1       28.34       28.10      2.33 o 
  -7   1   1       32.21       35.15      1.92 o 
  -6   1   1      488.11      471.52      5.97 o 
  -5   1   1       55.26       59.01      1.59 o 
  -4   1   1      463.58      463.38      4.66 o 
  -3   1   1      656.87      633.61      8.58 o 
  -2   1   1    16991.76    16448.38    104.88 o 
   1   1   1     1714.50     1778.49     10.50 o 
   2   1   1     1118.94     1327.92      8.67 o 
   3   1   1      912.53      935.24      5.96 o 
   4   1   1       23.50       24.50      1.24 o 
   5   1   1      110.45      104.86      3.15 o 
   6   1   1       85.83       92.33      2.76 o 
   7   1   1       28.95       28.08      1.81 o 
   8   1   1       22.31       26.87      1.95 o 
   9   1   1        1.34        1.17      1.43 o 
 -10   2   1       20.06       24.20      2.56 o 
  -9   2   1        5.95        4.75      1.99 o 
  -8   2   1        0.23        1.01      1.08 o 
  -7   2   1        1.62        4.16      1.80 o 
  -6   2   1      276.73      278.19      3.91 o 
  -5   2   1        2.09        1.43      1.03 o 
  -4   2   1     1301.13     1283.28     14.85 o 
  -3   2   1     1478.08     1663.98     12.06 o 
  -2   2   1      175.50      151.25      2.85 o 
  -1   2   1    10943.88    10953.95     70.11 o 
   1   2   1    11336.83    11431.44     51.68 o 
   2   2   1      734.88      644.94      7.62 o 
   3   2   1      854.00      961.01     16.08 o 
   4   2   1       98.03       84.42      1.64 o 
   5   2   1      336.18      335.00      5.37 o 
   6   2   1      603.32      621.31      9.86 o 
   7   2   1        5.08        7.71      2.44 o 
   8   2   1        0.85        1.80      1.22 o 
   9   2   1        3.05        3.34      1.33 o 
 -10   3   1       10.73       11.40      1.98 o 
  -9   3   1      111.57      110.84      3.74 o 
  -8   3   1       49.60       44.86      2.32 o 
  -7   3   1        9.97        8.50      1.31 o 
  -6   3   1        3.46        4.33      0.67 o 
  -5   3   1      381.72      385.79      5.61 o 
  -4   3   1      359.84      421.89      4.84 o 
  -3   3   1       18.61       21.00      1.21 o 
  -2   3   1      509.83      597.42      4.47 o 
  -1   3   1     4277.59     4169.61     36.94 o 
   0   3   1       53.15       46.34      0.72 o 
   1   3   1      245.90      301.70      3.51 o 
   2   3   1      707.89      745.91      6.78 o 
   3   3   1       45.99       53.75      0.95 o 
   4   3   1      465.92      464.10      4.00 o 
   5   3   1        2.89        3.40      0.69 o 
   6   3   1      287.62      286.72      5.53 o 
   7   3   1       81.54       77.46      3.13 o 
   8   3   1      145.09      132.65      4.44 o 
   9   3   1       10.18       10.37      1.61 o 
  -9   4   1        0.74        0.56      1.06 o 
  -8   4   1        0.03        0.40      0.81 o 
  -7   4   1        0.59       -0.87      0.87 o 
  -6   4   1        1.77        4.52      1.00 o 
  -5   4   1       62.77       55.79      1.93 o 
  -4   4   1     1803.97     1962.58     25.56 o 
  -3   4   1       94.09       90.12      3.19 o 
  -2   4   1     2038.21     2115.76     12.35 o 
  -1   4   1     1714.98     1765.21     16.42 o 
   0   4   1      867.47      769.75      3.55 o 
   1   4   1     1005.53     1029.61      5.76 o 
   2   4   1        8.37        9.60      0.46 o 
   3   4   1      286.58      264.73      3.56 o 
   4   4   1      340.67      343.01      3.17 o 
   5   4   1       11.05        7.11      0.86 o 
   6   4   1       16.69       15.21      1.24 o 
   7   4   1      123.92      137.91      3.57 o 
   8   4   1       33.19       37.37      2.40 o 
   9   4   1       12.03       13.55      2.83 o 
  -9   5   1      164.49      177.60      5.57 o 
  -8   5   1        1.85        0.82      1.03 o 
  -7   5   1       17.52       16.41      1.69 o 
  -6   5   1      219.43      226.30      3.66 o 
  -5   5   1       33.08       36.92      1.20 o 
  -4   5   1     1073.56     1026.46      7.28 o 
  -3   5   1     1966.95     2385.56     16.20 o 
  -2   5   1      269.77      281.40      2.42 o 
  -1   5   1       19.01       29.01      0.61 o 
   0   5   1      169.64      188.27      1.32 o 
   1   5   1      479.81      519.21      5.70 o 
   2   5   1      924.87      936.49      6.21 o 
   3   5   1      709.40      673.50      5.62 o 
   4   5   1        2.50        1.21      0.46 o 
   5   5   1       23.93       15.97      1.19 o 
   6   5   1       31.43       24.59      1.45 o 
   7   5   1        1.87        1.93      0.89 o 
   8   5   1        4.30        3.19      1.30 o 
   9   5   1       53.44       52.70      3.20 o 
  -9   6   1       34.69       30.22      3.18 o 
  -8   6   1       39.61       36.39      2.48 o 
  -7   6   1       13.45       13.29      1.53 o 
  -6   6   1       17.84       21.65      1.32 o 
  -5   6   1       36.30       25.12      1.52 o 
  -4   6   1      385.28      350.64      6.50 o 
  -3   6   1       29.44       45.09      1.31 o 
  -2   6   1      161.55      192.38      2.28 o 
  -1   6   1      201.77      219.62      2.76 o 
   0   6   1        5.81        2.95      0.40 o 
   1   6   1      454.18      487.81      3.14 o 
   2   6   1      694.48      770.44      5.78 o 
   3   6   1       61.08       47.36      1.08 o 
   4   6   1      107.12      109.33      1.94 o 
   5   6   1      150.86      144.42      2.46 o 
   6   6   1        8.11       10.57      1.09 o 
   7   6   1       27.41       36.26      2.28 o 
   8   6   1       31.74       31.84      2.34 o 
   9   6   1       20.73       23.41      3.62 o 
  -9   7   1        0.07       -0.86      1.82 o 
  -8   7   1        0.00       -0.94      1.24 o 
  -7   7   1      188.66      191.30      5.03 o 
  -6   7   1        1.21        0.07      1.36 o 
  -5   7   1      140.17      141.51      3.64 o 
  -4   7   1      117.20      124.14      3.04 o 
  -3   7   1        8.23       11.51      0.65 o 
  -2   7   1     2732.21     3034.70     21.36 o 
  -1   7   1      481.52      623.01      3.49 o 
   0   7   1     2460.18     2514.24     10.37 o 
   1   7   1     1417.91     1498.96      6.55 o 
   2   7   1      627.29      610.82      6.03 o 
   3   7   1      466.52      486.64      5.11 o 
   4   7   1      110.51      112.08      1.92 o 
   5   7   1       17.41       18.00      1.49 o 
   6   7   1        4.61        1.96      1.01 o 
   7   7   1      120.49      113.87      4.04 o 
   8   7   1       69.97       67.75      4.44 o 
   9   7   1        1.70        0.10      1.33 o 
  -9   8   1        9.17        7.25      2.11 o 
  -8   8   1       82.39       87.64      6.76 o 
  -7   8   1       20.41       16.86      1.83 o 
  -6   8   1      555.70      560.47      8.32 o 
  -5   8   1       20.55       15.81      1.35 o 
  -4   8   1      103.80       97.67      2.49 o 
  -3   8   1       24.96       21.42      1.18 o 
  -2   8   1      482.05      437.90      5.84 o 
  -1   8   1       45.92       56.91      1.26 o 
   0   8   1      145.63      207.58      1.73 o 
   1   8   1        0.70        1.66      0.29 o 
   2   8   1      182.16      149.01      2.78 o 
   3   8   1        7.42        7.85      0.64 o 
   4   8   1        0.69        0.50      0.49 o 
   5   8   1       17.74       14.91      1.51 o 
   6   8   1      164.83      156.86      4.34 o 
   7   8   1       65.57       73.89      3.34 o 
   8   8   1        3.81        6.13      1.46 o 
   9   8   1        0.52       -1.95      1.95 o 
  -8   9   1        1.87       -0.38      1.62 o 
  -7   9   1        3.82        2.77      1.10 o 
  -6   9   1       94.62       79.25      3.15 o 
  -5   9   1        0.00        0.64      0.79 o 
  -4   9   1       53.10       49.37      2.04 o 
  -3   9   1      165.02      150.07      2.96 o 
  -2   9   1      195.42      192.60      2.21 o 
  -1   9   1      262.66      296.94      2.73 o 
   0   9   1       40.99       42.98      0.79 o 
   1   9   1        1.43        2.07      0.31 o 
   2   9   1      139.83      152.04      2.45 o 
   3   9   1      488.86      495.24      6.43 o 
   4   9   1      172.08      154.28      3.32 o 
   5   9   1      198.56      177.36      3.87 o 
   6   9   1      148.58      149.63      4.32 o 
   7   9   1       15.66       16.37      1.82 o 
   8   9   1       85.31       81.32      3.77 o 
  -8  10   1       11.24       10.91      2.11 o 
  -7  10   1       71.62       69.10      3.43 o 
  -6  10   1       72.57       81.79      2.85 o 
  -5  10   1      233.67      207.87      4.23 o 
  -4  10   1      142.87      145.80      3.64 o 
  -3  10   1       79.33       57.38      2.25 o 
  -2  10   1      148.21      141.29      2.36 o 
  -1  10   1      833.05      817.15      4.54 o 
   0  10   1     1023.71      955.86      4.79 o 
   1  10   1      800.41      775.72      5.20 o 
   2  10   1       97.59      103.78      1.70 o 
   3  10   1      352.93      341.90      4.06 o 
   4  10   1      311.30      321.23      4.96 o 
   5  10   1      106.16      119.16      3.72 o 
   6  10   1        5.40        6.52      1.50 o 
   7  10   1       90.55       88.93      3.28 o 
   8  10   1        0.03        0.43      1.37 o 
  -8  11   1       15.21       12.40      2.41 o 
  -7  11   1        4.92        3.65      1.41 o 
  -6  11   1       17.94       15.41      1.43 o 
  -5  11   1        7.81        5.18      1.16 o 
  -4  11   1      481.90      447.39      6.00 o 
  -3  11   1       29.87       21.91      1.31 o 
  -2  11   1       43.18       56.59      1.54 o 
  -1  11   1      301.46      297.35      2.85 o 
   0  11   1       55.33       56.89      1.34 o 
   1  11   1      751.28      734.72      5.28 o 
   2  11   1        4.58        3.64      0.84 o 
   3  11   1      126.27      119.24      5.00 o 
   4  11   1       20.12       20.07      1.89 o 
   5  11   1        0.08        1.75      1.06 o 
   6  11   1      104.34      105.26      4.98 o 
   7  11   1       21.79       21.92      2.10 o 
   8  11   1        1.14       -0.18      1.74 o 
  -7  12   1      205.79      203.54      7.54 o 
  -6  12   1        5.81        5.07      1.84 o 
  -5  12   1      111.61      111.80      4.50 o 
  -4  12   1       27.93       21.21      1.79 o 
  -3  12   1      593.17      566.34      7.17 o 
  -2  12   1       42.17       40.76      1.71 o 
  -1  12   1     1077.36     1089.45      8.87 o 
   0  12   1      175.48      153.55      2.58 o 
   1  12   1     1106.25     1040.09      8.04 o 
   2  12   1      185.68      171.78      5.44 o 
   3  12   1       93.36       77.57      2.59 o 
   4  12   1        5.16        3.67      1.03 o 
   5  12   1      100.36      101.41      3.75 o 
   6  12   1        1.30        2.17      1.39 o 
   7  12   1      137.71      145.23      6.53 o 
  -7  13   1       28.68       29.59      3.51 o 
  -6  13   1        1.75        2.46      1.82 o 
  -5  13   1        4.44        3.17      1.55 o 
  -4  13   1       11.65       13.32      1.52 o 
  -3  13   1       22.12       29.30      1.76 o 
  -2  13   1        0.07        0.66      0.65 o 
  -1  13   1      235.47      223.81      4.15 o 
   0  13   1       81.27       81.46      2.30 o 
   1  13   1        2.37        3.02      0.97 o 
   2  13   1      115.00      104.27      3.12 o 
   3  13   1       45.34       49.23      2.29 o 
   4  13   1      124.13      132.04      3.78 o 
   5  13   1       12.78       10.57      1.64 o 
   6  13   1       37.40       35.33      2.54 o 
   7  13   1        0.04        3.64      1.74 o 
  -6  14   1       74.71       85.03      4.87 o 
  -5  14   1        6.80        6.42      2.59 o 
  -4  14   1       39.93       39.31      2.14 o 
  -3  14   1       45.99       53.92      2.87 o 
  -2  14   1        0.16        1.36      1.03 o 
  -1  14   1       71.32       70.03      2.43 o 
   0  14   1      199.25      187.41      3.60 o 
   1  14   1      115.70      109.29      3.85 o 
   2  14   1      300.83      296.09      6.49 o 
   3  14   1      170.62      169.92      4.16 o 
   4  14   1      249.12      262.86      5.44 o 
   5  14   1        0.12        1.84      1.35 o 
   6  14   1       29.09       33.18      3.18 o 
  -6  15   1        0.15        5.54      2.37 o 
  -5  15   1        2.02        1.71      1.26 o 
  -4  15   1        9.01        9.19      2.00 o 
  -3  15   1       34.16       36.32      3.11 o 
  -2  15   1       40.14       43.16      2.65 o 
  -1  15   1        1.37       -0.87      0.99 o 
   0  15   1       61.19       60.05      2.19 o 
   1  15   1        8.64        6.18      3.12 o 
   2  15   1       31.54       31.15      2.35 o 
   3  15   1       23.15       27.72      2.26 o 
   4  15   1        6.27        9.45      1.50 o 
   5  15   1       60.27       67.10      3.58 o 
   6  15   1       40.90       40.44      3.00 o 
  -5  16   1       37.87       43.01      3.85 o 
  -4  16   1       52.76       56.54      4.32 o 
  -3  16   1       12.60        8.19      1.53 o 
  -2  16   1       96.05      106.93      4.12 o 
  -1  16   1       31.97       32.64      2.13 o 
   0  16   1      136.98      143.53      3.45 o 
   1  16   1        0.01       -1.44      1.44 o 
   2  16   1      157.44      158.87      8.47 o 
   3  16   1        0.31       -1.49      1.49 o 
   4  16   1      156.50      158.78      5.31 o 
   5  16   1       18.65       17.16      2.85 o 
  -4  17   1        0.44       -1.81      1.81 o 
  -3  17   1        3.55        0.00      1.84 o 
  -2  17   1       28.48       28.29      2.41 o 
  -1  17   1        1.85        0.47      1.13 o 
   0  17   1       53.84       57.07      2.34 o 
   1  17   1       47.02       48.42      3.20 o 
   2  17   1        0.52       -1.50      1.50 o 
   3  17   1        0.69       -1.47      1.47 o 
   4  17   1        4.03        3.51      1.81 o 
  -3  18   1       90.13       93.27     10.53 o 
  -2  18   1        0.61       -1.29      1.92 o 
  -1  18   1       36.26       38.05      2.48 o 
   0  18   1        2.09        3.00      1.13 o 
   1  18   1      120.57      122.91      6.21 o 
   2  18   1        1.59       -0.43      1.62 o 
 -10   0   2       62.62       59.81      4.41 o 
  -8   0   2       71.16       63.34      3.86 o 
  -6   0   2      151.05      145.70      4.44 o 
  -4   0   2      987.49     1069.51     11.36 o 
  -2   0   2     1155.55     1265.16     15.34 o 
   2   0   2     3464.66     3210.79     23.72 o 
   4   0   2      391.19      355.25      9.62 o 
   6   0   2       12.29       12.49      1.84 o 
   8   0   2      193.21      206.22      9.36 o 
 -10   1   2       18.70       27.23      2.32 o 
  -9   1   2        8.76        4.90      1.40 o 
  -8   1   2      188.81      196.57      4.70 o 
  -7   1   2       18.99       24.12      1.22 o 
  -6   1   2       36.31       38.86      1.52 o 
  -5   1   2      267.26      285.95      3.99 o 
  -4   1   2      128.21       90.91      2.39 o 
  -3   1   2       93.34       92.14      2.05 o 
  -2   1   2      688.95      805.88      6.40 o 
  -1   1   2     1610.80     1698.74     14.48 o 
   1   1   2     1308.45     1267.58     13.16 o 
   2   1   2     3045.53     3053.50     22.34 o 
   3   1   2     2665.28     2693.32     15.50 o 
   4   1   2      586.35      525.66      8.33 o 
   5   1   2       63.18       63.18      2.13 o 
   6   1   2      451.18      451.87      6.23 o 
   7   1   2      252.52      237.53      5.45 o 
   8   1   2       99.74       98.92      4.93 o 
   9   1   2        7.05        3.49      2.60 o 
 -10   2   2       82.47       85.20      4.39 o 
  -9   2   2       17.09       20.14      1.91 o 
  -8   2   2      155.73      156.95      4.12 o 
  -7   2   2      580.47      559.40     10.06 o 
  -6   2   2      621.28      599.28      6.41 o 
  -5   2   2      188.54      194.99      3.95 o 
  -4   2   2      696.88      673.94      9.49 o 
  -3   2   2     1737.79     1793.82     15.91 o 
  -2   2   2     3024.53     3242.30     19.21 o 
  -1   2   2    12754.18    11731.21     65.31 o 
   0   2   2      317.84      326.16      4.45 o 
   1   2   2    27559.42    25534.64    476.29 o 
   2   2   2     1374.92     1398.80     13.48 o 
   3   2   2      693.46      738.33      7.98 o 
   4   2   2        9.47       10.81      1.18 o 
   5   2   2      454.67      467.19     11.00 o 
   6   2   2      175.22      179.18      4.34 o 
   7   2   2      199.60      195.89      4.94 o 
   8   2   2       64.87       63.27      3.19 o 
   9   2   2       15.90       18.85      2.39 o 
 -10   3   2        7.83        5.47      1.60 o 
  -9   3   2        5.32        3.95      1.39 o 
  -8   3   2        8.11        3.35      1.03 o 
  -7   3   2      448.20      460.84      6.68 o 
  -6   3   2      301.88      310.47      4.11 o 
  -5   3   2      975.39      922.30      9.70 o 
  -4   3   2       14.63        6.90      0.88 o 
  -3   3   2     6905.01     6935.06     34.22 o 
  -2   3   2      835.98      920.87      5.85 o 
  -1   3   2     6597.75     6786.48     48.39 o 
   0   3   2       46.76       47.22      2.58 o 
   1   3   2      444.32      431.49      3.83 o 
   2   3   2     1562.65     1648.96     11.05 o 
   3   3   2      107.87      105.42      2.01 o 
   4   3   2      556.46      599.44      5.94 o 
   5   3   2      164.13      165.24      3.89 o 
   6   3   2      118.73      118.61      3.47 o 
   7   3   2      234.64      211.64      5.22 o 
   8   3   2        0.00        0.24      1.35 o 
   9   3   2      159.07      161.15      5.19 o 
 -10   4   2       11.01       11.54      3.90 o 
  -9   4   2       21.85       27.84      1.85 o 
  -8   4   2        2.88        0.30      0.88 o 
  -7   4   2       84.50       86.65      2.48 o 
  -6   4   2       34.22       36.62      1.42 o 
  -5   4   2      520.24      545.02      5.45 o 
  -4   4   2      441.37      509.89      7.73 o 
  -3   4   2      108.82       94.09      1.87 o 
  -2   4   2       30.05       34.51      0.85 o 
  -1   4   2      624.86      624.90      4.16 o 
   0   4   2     1237.86     1285.23      5.86 o 
   1   4   2       23.53       35.96      0.84 o 
   2   4   2      323.46      397.38      3.14 o 
   3   4   2     1530.78     1531.88     10.03 o 
   4   4   2       22.91       25.07      1.19 o 
   5   4   2       31.55       29.00      1.45 o 
   6   4   2       13.01        9.86      1.06 o 
   7   4   2       86.88       94.47      2.98 o 
   8   4   2        9.87       12.46      1.40 o 
   9   4   2       28.26       31.49      2.54 o 
  -9   5   2       15.91       23.32      3.25 o 
  -8   5   2       14.97       12.80      1.21 o 
  -7   5   2       51.34       47.60      1.84 o 
  -6   5   2      183.21      180.04      3.71 o 
  -5   5   2        0.59        3.44      0.68 o 
  -4   5   2       90.47       76.32      1.77 o 
  -3   5   2      865.38      957.80      6.55 o 
  -2   5   2        0.59        3.93      0.39 o 
  -1   5   2     1221.89     1279.83      7.49 o 
   0   5   2     1130.45     1076.84      4.45 o 
   1   5   2       15.52       11.13      0.51 o 
   2   5   2      484.92      482.23      4.12 o 
   3   5   2       32.02       40.11      1.11 o 
   4   5   2      382.32      424.64      6.76 o 
   5   5   2      195.37      187.31      3.44 o 
   6   5   2       35.36       31.04      2.36 o 
   7   5   2      317.54      315.86      5.48 o 
   8   5   2        0.70       -1.62      1.62 o 
   9   5   2       19.93       23.25      2.35 o 
  -9   6   2       11.53       11.11      2.18 o 
  -8   6   2        0.15       -0.33      1.27 o 
  -7   6   2        0.98        0.83      1.24 o 
  -6   6   2       48.58       41.48      1.83 o 
  -5   6   2        0.06       -0.03      0.68 o 
  -4   6   2       47.40       36.63      1.46 o 
  -3   6   2      792.68      865.37     12.40 o 
  -2   6   2      388.52      359.22      3.95 o 
  -1   6   2       34.59       21.03      0.71 o 
   0   6   2     2949.69     3039.44     10.47 o 
   1   6   2     1661.68     1835.78      9.04 o 
   2   6   2      393.79      424.50      3.83 o 
   3   6   2      487.34      512.64      6.69 o 
   4   6   2      129.42      133.28      2.72 o 
   5   6   2        2.30        7.36      0.97 o 
   6   6   2        0.03        1.25      0.97 o 
   7   6   2       38.54       39.72      2.49 o 
   8   6   2        8.90        6.38      1.40 o 
   9   6   2       32.92       30.46      2.55 o 
  -9   7   2       10.11        5.83      1.68 o 
  -8   7   2       98.22      100.98      5.20 o 
  -7   7   2       40.11       39.11      2.33 o 
  -6   7   2       12.19        8.80      1.18 o 
  -5   7   2        5.57        5.79      0.97 o 
  -4   7   2        1.50       -0.61      0.61 o 
  -3   7   2      371.38      394.31      4.58 o 
  -2   7   2      218.45      191.59      3.12 o 
  -1   7   2      420.00      439.69      4.17 o 
   0   7   2      420.98      449.60      3.03 o 
   1   7   2      345.79      358.50      3.51 o 
   2   7   2        2.94        3.75      0.46 o 
   3   7   2     1109.31     1194.92     10.18 o 
   4   7   2      451.22      448.18      4.26 o 
   5   7   2       61.74       64.62      2.59 o 
   6   7   2        2.41        0.15      1.13 o 
   7   7   2        5.88        3.12      1.20 o 
   8   7   2       16.64       19.16      1.95 o 
   9   7   2        2.64        0.97      1.22 o 
  -9   8   2       12.74       10.95      2.11 o 
  -8   8   2        7.02        4.16      1.84 o 
  -7   8   2        5.19        1.45      1.13 o 
  -6   8   2        7.45       10.04      1.41 o 
  -5   8   2       29.27       23.81      1.57 o 
  -4   8   2      149.59      175.31      3.34 o 
  -3   8   2      679.82      682.09     10.13 o 
  -2   8   2      156.18      160.38      2.83 o 
  -1   8   2      283.15      355.75      3.05 o 
   0   8   2     1002.17     1027.23      8.12 o 
   1   8   2      525.12      503.79      3.28 o 
   2   8   2      304.27      336.67      3.58 o 
   3   8   2      104.28       91.01      1.94 o 
   4   8   2        0.23        0.73      0.52 o 
   5   8   2        0.07       -0.50      1.28 o 
   6   8   2        7.47        4.06      1.30 o 
   7   8   2       13.18       13.05      1.67 o 
   8   8   2       18.25       16.24      1.91 o 
  -9   9   2       39.52       46.63      3.92 o 
  -8   9   2        0.06       -1.82      2.47 o 
  -7   9   2       49.72       43.58      3.51 o 
  -6   9   2       27.64       30.13      2.09 o 
  -5   9   2      549.42      500.86      6.52 o 
  -4   9   2        2.04        0.26      0.61 o 
  -3   9   2      490.40      445.75      6.68 o 
  -2   9   2      693.84      738.69      6.45 o 
  -1   9   2      476.11      511.00      3.92 o 
   0   9   2       24.93       23.61      0.70 o 
   1   9   2      150.09      140.75      1.95 o 
   2   9   2       11.90       11.26      0.72 o 
   3   9   2      285.94      285.64      3.66 o 
   4   9   2      165.36      160.60      2.82 o 
   5   9   2      287.70      304.39      6.27 o 
   6   9   2        0.39        1.19      1.13 o 
   7   9   2      177.37      164.62      4.98 o 
   8   9   2       15.68       19.71      2.15 o 
  -8  10   2        0.07       -0.67      1.44 o 
  -7  10   2        0.99       -0.95      1.28 o 
  -6  10   2       80.31       69.03      3.15 o 
  -5  10   2      137.56      138.95      3.43 o 
  -4  10   2      237.26      207.01      3.82 o 
  -3  10   2       39.78       39.60      1.59 o 
  -2  10   2       53.35       53.65      1.33 o 
  -1  10   2       26.79       35.06      0.96 o 
   0  10   2      371.53      395.71      3.13 o 
   1  10   2       13.85       17.59      0.80 o 
   2  10   2      215.90      227.53      2.61 o 
   3  10   2      345.58      325.72      4.42 o 
   4  10   2      282.83      272.35      4.60 o 
   5  10   2       31.62       32.50      1.84 o 
   6  10   2       30.76       26.48      1.76 o 
   7  10   2        9.94        9.31      1.39 o 
   8  10   2        9.88        7.54      1.37 o 
  -8  11   2        2.53        3.28      1.55 o 
  -7  11   2       39.48       39.64      2.78 o 
  -6  11   2        5.27        9.53      1.41 o 
  -5  11   2      109.53      109.69      3.09 o 
  -4  11   2       81.82       78.37      2.44 o 
  -3  11   2      502.61      440.13      5.09 o 
  -2  11   2      604.71      541.08      4.69 o 
  -1  11   2      187.90      178.10      2.33 o 
   0  11   2      302.47      296.43      3.11 o 
   1  11   2      182.88      183.95      2.66 o 
   2  11   2      233.41      248.30      3.27 o 
   3  11   2       10.59        7.24      0.92 o 
   4  11   2       87.90       86.80      3.34 o 
   5  11   2      135.87      134.67      4.25 o 
   6  11   2        2.51        2.60      1.16 o 
   7  11   2        3.82        2.02      1.95 o 
  -7  12   2        1.04        6.63      2.73 o 
  -6  12   2       19.98       15.16      2.37 o 
  -5  12   2       27.15       18.38      2.21 o 
  -4  12   2      174.67      162.55      4.41 o 
  -3  12   2        2.22        0.29      0.91 o 
  -2  12   2      200.16      199.29      3.50 o 
  -1  12   2      382.22      374.91      5.87 o 
   0  12   2      227.77      217.07      3.07 o 
   1  12   2       47.77       49.92      1.56 o 
   2  12   2        0.96        1.04      0.88 o 
   3  12   2       10.36        6.20      1.03 o 
   4  12   2       16.79       18.93      1.64 o 
   5  12   2        1.48        3.11      1.14 o 
   6  12   2       83.75       78.14      3.55 o 
   7  12   2        0.31        1.34      1.38 o 
  -7  13   2       22.63       23.29      2.99 o 
  -6  13   2       33.56       38.94      3.29 o 
  -5  13   2        0.54       -2.08      2.08 o 
  -4  13   2        2.26       -0.94      1.12 o 
  -3  13   2       23.07       25.81      1.60 o 
  -2  13   2       14.26       16.81      1.42 o 
  -1  13   2       49.43       45.37      1.82 o 
   0  13   2       72.10       74.19      1.93 o 
   1  13   2       15.21       13.14      1.18 o 
   2  13   2      420.77      405.01      6.13 o 
   3  13   2      193.67      203.82      4.52 o 
   4  13   2      127.59      137.91      3.83 o 
   5  13   2      185.59      201.45      5.55 o 
   6  13   2       12.96       11.14      1.75 o 
   7  13   2        1.98       -1.16      1.62 o 
  -6  14   2        6.53        6.47      4.16 o 
  -5  14   2       42.38       46.58      2.83 o 
  -4  14   2        3.43        1.76      1.64 o 
  -3  14   2        5.46        8.15      1.51 o 
  -2  14   2        1.46       -0.17      0.94 o 
  -1  14   2      194.98      187.22      4.08 o 
   0  14   2       59.97       62.69      2.15 o 
   1  14   2      219.20      195.93      5.31 o 
   2  14   2       27.04       26.47      2.18 o 
   3  14   2      379.56      358.13      6.75 o 
   4  14   2        2.96        6.84      1.44 o 
   5  14   2      100.87       94.67      3.99 o 
   6  14   2        2.36        0.68      1.51 o 
  -6  15   2       60.75       71.11      3.84 o 
  -5  15   2       36.95       33.68      3.40 o 
  -4  15   2        2.07        5.23      1.74 o 
  -3  15   2       21.33       17.03      1.82 o 
  -2  15   2       34.46       31.48      2.06 o 
  -1  15   2       58.29       60.25      2.64 o 
   0  15   2        4.42        5.24      1.02 o 
   1  15   2       79.52       60.84      3.77 o 
   2  15   2       41.92       40.03      2.65 o 
   3  15   2      142.33      147.63      4.94 o 
   4  15   2      112.99      115.67      3.74 o 
   5  15   2       67.81       81.58      3.40 o 
  -5  16   2       23.21       29.02      3.48 o 
  -4  16   2       50.99       47.10      3.85 o 
  -3  16   2       35.88       39.01      3.49 o 
  -2  16   2       13.52       14.34      1.67 o 
  -1  16   2        1.56        2.42      1.16 o 
   0  16   2        0.25       -0.24      0.90 o 
   1  16   2        0.12       -1.26      1.31 o 
   2  16   2       10.06        5.46      1.50 o 
   3  16   2       14.92       11.93      1.64 o 
   4  16   2        3.55        5.57      1.68 o 
   5  16   2      155.51      165.86      7.17 o 
  -4  17   2        8.24        3.34      1.74 o 
  -3  17   2       17.86       13.66      2.60 o 
  -2  17   2       31.07       29.79      3.31 o 
  -1  17   2       28.66       28.38      2.16 o 
   0  17   2       41.32       44.63      2.70 o 
   1  17   2       49.41       51.48      4.60 o 
   2  17   2        5.91        4.78      1.55 o 
   3  17   2       36.31       37.36      2.84 o 
   4  17   2        6.75        4.74      1.82 o 
  -3  18   2        0.62       -0.32      1.82 o 
  -2  18   2        6.27       11.70      5.98 o 
  -1  18   2        5.40        6.95      1.70 o 
   0  18   2       11.99       12.51      3.90 o 
   1  18   2       30.33       34.52      2.80 o 
   2  18   2       22.79       25.57      2.44 o 
  -9   0   3        0.71        1.39      2.73 o 
  -7   0   3      229.70      236.66      8.19 o 
  -5   0   3      653.24      592.20      8.70 o 
  -3   0   3       18.16       39.01      2.34 o 
  -1   0   3     5693.43     5514.03     54.87 o 
   1   0   3    21533.06    22453.01    203.10 o 
   3   0   3      782.55      883.40     13.78 o 
   5   0   3      223.75      224.43      7.80 o 
   7   0   3       41.91       41.09      4.16 o 
   9   0   3        0.72        4.68      2.60 o 
 -10   1   3       20.68       19.40      1.99 o 
  -9   1   3       83.44       89.00      3.44 o 
  -8   1   3       25.86       25.25      1.62 o 
  -7   1   3      137.79      139.98      2.99 o 
  -6   1   3      289.48      278.32      4.37 o 
  -5   1   3     1086.13     1105.91     10.64 o 
  -4   1   3      619.02      626.32      8.17 o 
  -3   1   3       34.38       35.67      2.47 o 
  -2   1   3     9181.51     9312.27    149.02 o 
  -1   1   3      551.69      548.18      4.01 o 
   0   1   3     5300.66     5128.88     78.67 o 
   1   1   3       82.99       87.26      1.92 o 
   2   1   3     3670.16     3700.39     64.49 o 
   3   1   3      393.71      399.62      5.31 o 
   4   1   3       21.95       18.40      1.30 o 
   5   1   3     2055.57     2080.52     21.68 o 
   6   1   3        0.01       -0.79      1.03 o 
   7   1   3       44.74       46.28      3.03 o 
   8   1   3        2.29        1.82      3.38 o 
   9   1   3        0.96        0.15      2.60 o 
 -10   2   3        0.25        2.55      1.73 o 
  -9   2   3       58.44       59.81      2.86 o 
  -8   2   3       27.56       30.06      2.00 o 
  -7   2   3        2.09        1.33      0.86 o 
  -6   2   3       42.66       49.38      1.88 o 
  -5   2   3       17.86       17.09      1.55 o 
  -4   2   3      346.74      360.35      5.00 o 
  -3   2   3     3163.51     3206.39     17.72 o 
  -2   2   3     1658.30     1695.17     14.45 o 
  -1   2   3     3810.68     3672.53     33.19 o 
   0   2   3       21.26       38.01      1.05 o 
   1   2   3       74.45       58.31      2.47 o 
   2   2   3       81.72      105.08      2.76 o 
   3   2   3     1788.78     1836.06     15.97 o 
   4   2   3        0.69        1.95      0.72 o 
   5   2   3       30.74       27.67      2.00 o 
   6   2   3       50.36       47.41      2.28 o 
   7   2   3        0.01       -0.85      1.10 o 
   8   2   3        8.70        9.01      1.95 o 
   9   2   3        9.07        9.18      1.84 o 
 -10   3   3        0.23        1.76      1.19 o 
  -9   3   3        2.37        2.03      1.20 o 
  -8   3   3       24.30       28.77      1.84 o 
  -7   3   3       96.63      103.86      3.21 o 
  -6   3   3       37.58       39.46      2.05 o 
  -5   3   3        8.75       10.32      1.03 o 
  -4   3   3     1728.05     1743.90     13.81 o 
  -3   3   3      160.67      178.98      4.20 o 
  -2   3   3      957.24      979.88     10.07 o 
  -1   3   3     4798.37     4758.87     36.27 o 
   0   3   3      199.36      194.23      2.29 o 
   1   3   3      463.65      458.58      3.66 o 
   2   3   3      895.23      817.44      6.57 o 
   3   3   3     2630.69     2782.64     18.28 o 
   4   3   3     1733.33     1671.52     13.51 o 
   5   3   3       32.97       29.53      1.68 o 
   6   3   3      110.27      107.66      3.43 o 
   7   3   3        3.29        5.31      1.17 o 
   8   3   3       26.98       25.11      2.36 o 
   9   3   3       26.45       32.17      3.29 o 
 -10   4   3        2.20        0.66      3.12 o 
  -9   4   3       50.69       53.39      2.72 o 
  -8   4   3        1.61       -0.24      0.89 o 
  -7   4   3       69.51       74.58      2.68 o 
  -6   4   3       17.41       16.39      1.07 o 
  -5   4   3       84.64       92.21      2.39 o 
  -4   4   3      338.12      337.24      4.28 o 
  -3   4   3       17.60       29.93      0.99 o 
  -2   4   3       41.98       32.17      0.79 o 
  -1   4   3      231.72      218.32      1.66 o 
   0   4   3      171.30      177.97      1.90 o 
   1   4   3     4232.25     4334.21     22.07 o 
   2   4   3      111.01      128.82      1.99 o 
   3   4   3      712.43      768.20      6.34 o 
   4   4   3      101.95      111.32      2.70 o 
   5   4   3       12.43       15.90      1.10 o 
   6   4   3      132.85      128.46      3.30 o 
   7   4   3      122.29      111.97      3.35 o 
   8   4   3       27.48       31.68      4.55 o 
   9   4   3        1.31        1.07      1.55 o 
  -9   5   3       41.40       48.08      3.15 o 
  -8   5   3        9.94       10.77      1.08 o 
  -7   5   3        8.47        4.22      1.09 o 
  -6   5   3      458.61      435.30      8.01 o 
  -5   5   3       11.89        7.90      0.82 o 
  -4   5   3      337.81      328.31      4.96 o 
  -3   5   3      349.83      294.86      3.15 o 
  -2   5   3        3.44        5.77      0.40 o 
  -1   5   3     2591.34     2781.49     14.16 o 
   0   5   3       22.98       13.92      0.49 o 
   1   5   3      295.19      295.29      3.31 o 
   2   5   3      406.41      466.20      4.11 o 
   3   5   3      536.52      461.17      4.46 o 
   4   5   3        0.06        0.27      0.57 o 
   5   5   3      219.53      201.86      3.62 o 
   6   5   3      265.39      275.92      4.74 o 
   7   5   3       67.08       72.04      3.20 o 
   8   5   3       15.31       18.13      1.94 o 
   9   5   3       22.69       21.02      2.85 o 
  -9   6   3        0.12       -1.68      1.74 o 
  -8   6   3       11.51       11.08      1.75 o 
  -7   6   3       29.87       26.70      1.69 o 
  -6   6   3       14.35       12.02      1.20 o 
  -5   6   3      141.68      148.39      3.06 o 
  -4   6   3      366.32      378.04      4.78 o 
  -3   6   3        0.63        0.33      0.64 o 
  -2   6   3       21.33       15.79      1.19 o 
  -1   6   3     1402.68     1557.51      7.25 o 
   0   6   3       10.87       18.05      0.62 o 
   1   6   3      243.63      283.83      2.59 o 
   2   6   3      702.84      752.90      5.96 o 
   3   6   3      461.93      499.25      4.23 o 
   4   6   3        0.32        0.65      0.53 o 
   5   6   3      170.95      171.73      3.61 o 
   6   6   3      188.51      191.28      4.85 o 
   7   6   3       28.01       28.48      2.24 o 
   8   6   3       11.23        8.89      1.55 o 
   9   6   3        1.66       -2.47      2.47 o 
  -9   7   3        3.39        5.46      1.87 o 
  -8   7   3       81.28       81.89      4.69 o 
  -7   7   3       80.68       92.16      4.50 o 
  -6   7   3      192.40      183.25      3.79 o 
  -5   7   3      483.94      462.20      6.42 o 
  -4   7   3      335.72      327.46      4.28 o 
  -3   7   3     1343.53     1317.06     14.40 o 
  -2   7   3      688.62      681.26      4.99 o 
  -1   7   3      389.91      350.89      2.86 o 
   0   7   3      177.53      182.41      1.69 o 
   1   7   3     1133.07     1083.10      6.87 o 
   2   7   3       42.30       46.81      1.25 o 
   3   7   3       60.17       57.18      1.10 o 
   4   7   3       19.08       15.98      1.05 o 
   5   7   3        3.92        3.40      0.84 o 
   6   7   3        6.68        2.88      1.26 o 
   7   7   3        2.08        2.27      1.25 o 
   8   7   3       25.22       25.73      2.20 o 
   9   7   3       16.50       14.59      2.60 o 
  -9   8   3        1.35        0.20      1.62 o 
  -8   8   3       84.45       81.66      6.50 o 
  -7   8   3       90.44       84.76      4.40 o 
  -6   8   3       30.87       29.75      2.99 o 
  -5   8   3       57.19       45.95      2.09 o 
  -4   8   3       50.09       53.79      1.85 o 
  -3   8   3      193.42      191.22      2.91 o 
  -2   8   3      266.61      305.40      3.06 o 
  -1   8   3     1116.52     1191.59      6.81 o 
   0   8   3       21.25       37.07      0.79 o 
   1   8   3      118.84      127.40      1.96 o 
   2   8   3      309.64      314.90      3.51 o 
   3   8   3       36.26       35.23      1.20 o 
   4   8   3       14.99       17.38      0.98 o 
   5   8   3      114.04      127.21      3.73 o 
   6   8   3       65.34       55.85      3.37 o 
   7   8   3       11.32       12.72      2.82 o 
   8   8   3       18.19       14.31      1.80 o 
  -9   9   3       48.00       55.59      4.41 o 
  -8   9   3       67.55       72.17      4.50 o 
  -7   9   3        0.35       -0.23      2.99 o 
  -6   9   3      510.23      511.87     10.19 o 
  -5   9   3        0.17        1.39      0.83 o 
  -4   9   3      240.23      244.75      4.05 o 
  -3   9   3        2.64        2.05      0.56 o 
  -2   9   3     1437.66     1465.49      8.20 o 
  -1   9   3      274.04      263.08      3.46 o 
   0   9   3      927.83      877.02      4.66 o 
   1   9   3      734.03      672.63      5.02 o 
   2   9   3     1039.70     1041.16      7.48 o 
   3   9   3        8.36        9.48      0.76 o 
   4   9   3      175.09      168.20      3.00 o 
   5   9   3        1.17       -0.17      0.86 o 
   6   9   3      183.05      186.79      4.34 o 
   7   9   3       16.74       18.73      1.91 o 
   8   9   3       43.52       48.95      3.07 o 
  -8  10   3        3.14        4.04      1.74 o 
  -7  10   3       37.85       38.44      2.58 o 
  -6  10   3        8.16       10.30      1.57 o 
  -5  10   3      392.31      375.24      7.24 o 
  -4  10   3      105.33       96.86      2.63 o 
  -3  10   3       11.01        6.15      0.72 o 
  -2  10   3        3.67        3.68      0.60 o 
  -1  10   3      180.47      170.87      2.40 o 
   0  10   3      105.81       94.77      1.38 o 
   1  10   3      139.75      142.30      2.25 o 
   2  10   3        1.49        1.94      1.18 o 
   3  10   3      184.98      177.60      5.97 o 
   4  10   3       34.19       35.99      1.74 o 
   5  10   3        0.01       -0.66      0.86 o 
   6  10   3        0.05        0.84      0.91 o 
   7  10   3        4.98        2.22      1.09 o 
   8  10   3        0.21       -1.29      1.29 o 
  -8  11   3       22.17       22.23      3.16 o 
  -7  11   3       25.93       34.06      2.64 o 
  -6  11   3       10.92        9.42      1.64 o 
  -5  11   3        8.83       11.80      2.43 o 
  -4  11   3      434.26      402.06      5.60 o 
  -3  11   3        5.61        4.34      0.66 o 
  -2  11   3        0.04       -0.38      0.55 o 
  -1  11   3      416.95      389.56      3.90 o 
   0  11   3      692.34      685.72      5.14 o 
   1  11   3     1008.24      954.84      9.88 o 
   2  11   3        3.99        2.83      0.87 o 
   3  11   3      289.75      265.75      4.77 o 
   4  11   3       42.21       38.12      2.25 o 
   5  11   3       15.98       14.03      1.64 o 
   6  11   3        1.08        3.19      1.46 o 
   7  11   3       47.73       47.46      3.71 o 
  -7  12   3       77.92       86.66      5.05 o 
  -6  12   3        5.01        5.12      1.70 o 
  -5  12   3       10.68        8.71      1.26 o 
  -4  12   3        7.62        7.16      1.09 o 
  -3  12   3       75.66       55.14      1.84 o 
  -2  12   3       30.06       21.33      0.98 o 
  -1  12   3       75.00       61.47      3.04 o 
   0  12   3      265.20      248.87      3.37 o 
   1  12   3        0.00        0.92      0.74 o 
   2  12   3      238.63      229.59      3.85 o 
   3  12   3       83.00       72.13      2.56 o 
   4  12   3        0.68        0.65      1.43 o 
   5  12   3       17.36       16.42      2.28 o 
   6  12   3        2.85        2.94      1.25 o 
   7  12   3        1.97        3.99      1.35 o 
  -7  13   3      127.30      147.86      6.62 o 
  -6  13   3       15.95       19.94      2.55 o 
  -5  13   3       52.14       61.90      4.16 o 
  -4  13   3        0.63       -0.14      1.13 o 
  -3  13   3      163.93      165.94      3.76 o 
  -2  13   3       93.57       75.72      2.37 o 
  -1  13   3      243.93      244.03      3.80 o 
   0  13   3      251.02      255.70      3.58 o 
   1  13   3      235.83      231.56      4.45 o 
   2  13   3       91.34       88.77      2.86 o 
   3  13   3      341.57      353.41      7.02 o 
   4  13   3      103.37       98.17      3.34 o 
   5  13   3       29.47       32.04      3.14 o 
   6  13   3        7.36        5.00      1.53 o 
  -6  14   3       68.28       85.69      4.92 o 
  -5  14   3        1.00        2.65      1.55 o 
  -4  14   3       17.54       17.48      1.64 o 
  -3  14   3        0.91        1.82      2.21 o 
  -2  14   3       25.42       21.82      1.68 o 
  -1  14   3        0.00        0.57      0.85 o 
   0  14   3      282.40      259.50      4.29 o 
   1  14   3       16.15       14.61      1.57 o 
   2  14   3      335.77      311.98      5.58 o 
   3  14   3       16.76       20.22      1.77 o 
   4  14   3      111.56      109.21      3.63 o 
   5  14   3        9.25       13.73      1.90 o 
   6  14   3        6.51        5.83      1.38 o 
  -6  15   3       63.23       72.24      4.00 o 
  -5  15   3        1.23        1.61      1.55 o 
  -4  15   3       40.93       48.12      3.86 o 
  -3  15   3       31.73       25.03      2.76 o 
  -2  15   3      184.98      184.71      4.60 o 
  -1  15   3      114.73      108.23      3.18 o 
   0  15   3      236.94      232.91      4.63 o 
   1  15   3        0.41       -2.48      2.79 o 
   2  15   3      156.55      160.34      5.10 o 
   3  15   3       61.24       56.05      4.68 o 
   4  15   3        9.14       11.37      1.58 o 
   5  15   3       42.46       38.52      2.43 o 
  -5  16   3       15.48       17.41      2.85 o 
  -4  16   3       36.25       45.46      5.07 o 
  -3  16   3        0.00       -0.28      1.55 o 
  -2  16   3       21.15       28.40      2.50 o 
  -1  16   3        1.69        3.84      1.16 o 
   0  16   3       11.60        9.97      1.32 o 
   1  16   3       16.36       12.33      1.62 o 
   2  16   3       55.78       41.08      2.80 o 
   3  16   3        0.01       -0.17      1.18 o 
   4  16   3      113.62      106.05      4.53 o 
  -4  17   3       13.10       12.46      2.39 o 
  -3  17   3       50.17       53.81      4.13 o 
  -2  17   3       67.65       62.30      5.30 o 
  -1  17   3      126.64      121.67      5.37 o 
   0  17   3      118.28      111.86      5.59 o 
   1  17   3      149.87      165.82      5.45 o 
   2  17   3        0.12       -1.57      1.57 o 
   3  17   3       20.50       24.56      2.25 o 
  -2  18   3        0.46       -0.65      1.84 o 
  -1  18   3        0.61        0.81      1.33 o 
   0  18   3        0.28        0.38      1.62 o 
   1  18   3       97.12      106.19      4.65 o 
   2  18   3        1.15       -0.32      1.49 o 
 -10   0   4        7.71        9.63      2.21 o 
  -8   0   4       18.85       21.62      1.82 o 
  -6   0   4      209.16      191.55      6.24 o 
  -4   0   4      992.26      976.24     16.12 o 
  -2   0   4     1156.39     1175.76     10.09 o 
   0   0   4     8845.14     8478.78     78.28 o 
   2   0   4      511.09      499.56      8.84 o 
   4   0   4      763.15      789.00     14.30 o 
   6   0   4       26.47       25.49      3.12 o 
   8   0   4       35.24       29.91      4.16 o 
 -10   1   4        5.19        4.96      1.20 o 
  -9   1   4        1.14        1.43      1.43 o 
  -8   1   4      313.60      334.97      6.34 o 
  -7   1   4       25.72       25.71      1.51 o 
  -6   1   4     1276.78     1274.74     13.14 o 
  -5   1   4      292.25      345.52      5.50 o 
  -4   1   4      815.60      816.09     10.20 o 
  -3   1   4     1302.52     1323.64     10.53 o 
  -2   1   4       22.90       45.70      2.29 o 
  -1   1   4      394.58      456.04      5.31 o 
   0   1   4     1880.76     1791.95     67.48 o 
   1   1   4     1837.51     1921.68     15.54 o 
   2   1   4      765.10      747.97     28.09 o 
   3   1   4       75.09       61.15      2.29 o 
   4   1   4     1693.91     1750.12     17.17 o 
   5   1   4      114.19      121.98      6.76 o 
   6   1   4      207.10      198.36      5.61 o 
   7   1   4       30.02       31.83      2.60 o 
   8   1   4      104.83      108.46      5.46 o 
   9   1   4        0.30       -1.62      1.62 o 
 -10   2   4        2.19       -0.48      1.65 o 
  -9   2   4        0.05       -0.18      1.95 o 
  -8   2   4        1.26        6.72      1.52 o 
  -7   2   4        5.29        5.98      0.92 o 
  -6   2   4        0.49        2.82      1.09 o 
  -5   2   4       27.78       33.17      1.75 o 
  -4   2   4      274.77      286.12      5.07 o 
  -3   2   4     3741.04     3917.50     35.48 o 
  -2   2   4      368.30      389.69      3.74 o 
  -1   2   4     3401.04     3372.67     24.09 o 
   0   2   4     2554.97     2674.32     14.30 o 
   1   2   4     1767.70     1757.49     19.07 o 
   2   2   4      103.08      120.60      2.77 o 
   3   2   4     1891.01     1934.05     17.34 o 
   4   2   4       37.30       37.49      2.00 o 
   5   2   4       30.92       34.90      2.29 o 
   6   2   4       12.42       11.48      1.74 o 
   7   2   4       12.12       17.14      2.47 o 
   8   2   4        0.01        1.82      1.30 o 
   9   2   4        1.61       -0.01      1.10 o 
 -10   3   4       16.03       14.50      1.69 o 
  -9   3   4       69.45       75.22      3.21 o 
  -8   3   4        3.60        3.63      1.17 o 
  -7   3   4      525.05      527.30      6.77 o 
  -6   3   4        0.09       -0.54      0.88 o 
  -5   3   4      579.96      554.33      7.20 o 
  -4   3   4      481.29      478.54      6.05 o 
  -3   3   4     2298.08     2318.77     14.91 o 
  -2   3   4       56.27       54.23      0.95 o 
  -1   3   4     4000.39     3953.35     17.80 o 
   0   3   4       40.54       53.42      1.80 o 
   1   3   4     7599.78     8149.57    226.11 o 
   2   3   4      248.48      318.30      3.98 o 
   3   3   4     1514.88     1477.85     17.05 o 
   4   3   4      922.95      887.79      9.15 o 
   5   3   4       16.05        9.05      0.94 o 
   6   3   4       24.10       24.50      2.25 o 
   7   3   4      133.67      150.17      4.38 o 
   8   3   4       46.70       39.46      2.55 o 
   9   3   4       44.50       56.51      5.72 o 
 -10   4   4       12.97        9.75      1.92 o 
  -9   4   4       19.78       14.87      1.60 o 
  -8   4   4       61.45       58.34      3.10 o 
  -7   4   4      174.64      173.39      3.53 o 
  -6   4   4        1.52        2.60      0.72 o 
  -5   4   4     1317.52     1373.87     10.59 o 
  -4   4   4     1851.99     1934.89     12.53 o 
  -3   4   4        1.94        0.51      0.35 o 
  -2   4   4      216.83      273.58      2.94 o 
  -1   4   4      913.35      964.98      4.46 o 
   0   4   4      299.53      288.51      2.68 o 
   1   4   4      528.94      543.16      3.99 o 
   2   4   4      396.72      464.25      5.42 o 
   3   4   4      142.86      153.57      2.61 o 
   4   4   4       50.33       50.04      1.98 o 
   5   4   4       75.31       70.12      3.27 o 
   6   4   4        0.47        1.44      0.97 o 
   7   4   4       48.30       45.22      2.54 o 
   8   4   4       17.20       13.51      2.29 o 
   9   4   4        0.10        2.83      1.62 o 
  -9   5   4       17.92       19.75      2.10 o 
  -8   5   4        2.04        0.50      1.18 o 
  -7   5   4      148.17      141.89      3.50 o 
  -6   5   4      866.75      861.65      8.58 o 
  -5   5   4      270.41      296.94      4.30 o 
  -4   5   4      630.89      652.11      6.08 o 
  -3   5   4       21.90       24.91      1.48 o 
  -2   5   4     1907.55     1977.44     11.42 o 
  -1   5   4      229.02      242.49      2.31 o 
   0   5   4      887.51      930.45      7.47 o 
   1   5   4      384.09      413.67      3.54 o 
   2   5   4      551.61      541.69      4.55 o 
   3   5   4      696.70      719.69      5.57 o 
   4   5   4      233.64      250.21      3.77 o 
   5   5   4      561.10      559.78      9.31 o 
   6   5   4      521.89      543.55      7.02 o 
   7   5   4       73.37       60.77      3.86 o 
   8   5   4       49.79       50.98      3.66 o 
   9   5   4       37.61       40.87      3.74 o 
  -9   6   4       46.50       51.04      3.15 o 
  -8   6   4      120.50      119.44      6.05 o 
  -7   6   4      109.68      106.22      4.45 o 
  -6   6   4      201.69      200.32      3.86 o 
  -5   6   4      232.76      227.86      4.41 o 
  -4   6   4      130.37      154.93      3.12 o 
  -3   6   4      427.78      453.33      7.20 o 
  -2   6   4       21.08       24.30      0.73 o 
  -1   6   4      172.55      173.96      1.88 o 
   0   6   4      236.94      274.16      3.31 o 
   1   6   4     1025.71     1092.87      7.53 o 
   2   6   4        5.49        2.91      0.61 o 
   3   6   4      159.34      175.78      2.39 o 
   4   6   4      170.47      168.33      3.87 o 
   5   6   4      268.09      285.72      3.90 o 
   6   6   4      317.56      293.39      6.15 o 
   7   6   4        4.46        3.77      2.47 o 
   8   6   4       13.62       11.18      2.02 o 
   9   6   4       11.61       14.53      4.81 o 
  -9   7   4        0.00       -0.32      2.11 o 
  -8   7   4       96.86      112.95      5.52 o 
  -7   7   4        8.93        7.63      2.23 o 
  -6   7   4       27.87       24.28      1.61 o 
  -5   7   4       13.06       15.80      1.59 o 
  -4   7   4      467.15      468.10      5.18 o 
  -3   7   4      140.01      136.20      2.12 o 
  -2   7   4      445.72      475.81      4.08 o 
  -1   7   4        0.54       -0.40      0.40 o 
   0   7   4     2455.76     2661.71     13.76 o 
   1   7   4       35.91       35.76      1.10 o 
   2   7   4      928.40     1010.79      8.30 o 
   3   7   4       40.39       48.11      1.22 o 
   4   7   4      920.23      902.73      8.33 o 
   5   7   4       43.61       44.96      1.87 o 
   6   7   4       82.19       90.43      3.49 o 
   7   7   4        1.04        1.44      2.08 o 
   8   7   4       55.04       49.15      3.77 o 
  -9   8   4        0.74        1.11      1.74 o 
  -8   8   4        8.96       10.79      2.60 o 
  -7   8   4        1.86        5.47      1.92 o 
  -6   8   4        7.57        7.15      1.65 o 
  -5   8   4      127.49      113.59      4.95 o 
  -4   8   4       11.29       11.39      1.00 o 
  -3   8   4        0.10       -0.35      0.62 o 
  -2   8   4       36.76       41.34      1.19 o 
  -1   8   4      298.50      264.71      2.56 o 
   0   8   4       71.34       57.85      1.03 o 
   1   8   4      472.57      551.31      6.45 o 
   2   8   4        0.01        1.02      0.75 o 
   3   8   4      248.59      237.06      3.32 o 
   4   8   4       95.39      107.44      2.43 o 
   5   8   4       16.21       10.80      1.74 o 
   6   8   4       59.89       60.41      4.00 o 
   7   8   4       25.39       26.85      3.90 o 
   8   8   4        8.15        2.98      1.55 o 
  -9   9   4       16.36       21.92      8.97 o 
  -8   9   4       25.43       19.92      2.86 o 
  -7   9   4       83.86       88.53      5.72 o 
  -6   9   4      152.52      151.12      5.42 o 
  -5   9   4      388.66      373.24      5.89 o 
  -4   9   4        5.46        6.67      0.84 o 
  -3   9   4     1092.72     1074.46      7.53 o 
  -2   9   4      209.63      226.49      2.72 o 
  -1   9   4     1101.49     1058.80      9.71 o 
   0   9   4       81.73       75.90      1.25 o 
   1   9   4      488.30      475.96      4.18 o 
   2   9   4      312.07      328.62      6.42 o 
   3   9   4      439.66      430.94      4.71 o 
   4   9   4        0.72       -0.01      0.64 o 
   5   9   4      149.92      160.05      3.77 o 
   6   9   4       15.18       18.68      1.75 o 
   7   9   4       12.89       14.18      2.39 o 
   8   9   4        0.38        1.30      1.62 o 
  -8  10   4       32.55       33.38      3.31 o 
  -7  10   4        4.18        4.89      1.40 o 
  -6  10   4        6.37        8.30      1.53 o 
  -5  10   4        2.97        1.26      1.10 o 
  -4  10   4      254.49      229.24      4.00 o 
  -3  10   4      333.18      309.21      3.52 o 
  -2  10   4       95.07       76.68      1.64 o 
  -1  10   4      235.76      243.88      3.00 o 
   0  10   4      633.67      621.85      4.81 o 
   1  10   4      649.16      637.79      5.16 o 
   2  10   4      338.65      338.80      4.44 o 
   3  10   4        0.10       -0.51      0.79 o 
   4  10   4       32.75       34.33      2.15 o 
   5  10   4       22.38       21.65      1.90 o 
   6  10   4       80.26       69.09      3.35 o 
   7  10   4        0.00       -0.87      1.35 o 
   8  10   4        1.89        3.33      1.61 o 
  -8  11   4        0.36       -2.00      2.00 o 
  -7  11   4        0.03        1.82      1.35 o 
  -6  11   4        7.58        6.73      1.37 o 
  -5  11   4       57.46       51.46      2.81 o 
  -4  11   4      217.44      196.11      5.28 o 
  -3  11   4       16.90       16.23      1.14 o 
  -2  11   4      268.64      235.72      3.00 o 
  -1  11   4       60.96       56.97      1.58 o 
   0  11   4        2.35        4.26      0.62 o 
   1  11   4        0.05        1.96      0.66 o 
   2  11   4        6.71        7.35      0.73 o 
   3  11   4        0.54        0.49      0.71 o 
   4  11   4       34.56       34.05      2.20 o 
   5  11   4       25.21       28.39      2.20 o 
   6  11   4       29.68       30.61      2.43 o 
   7  11   4        5.72        6.49      1.60 o 
  -7  12   4        3.90        6.24      1.64 o 
  -6  12   4       73.83       69.53      3.34 o 
  -5  12   4       15.68       14.76      2.01 o 
  -4  12   4        6.12        3.67      0.88 o 
  -3  12   4       53.00       49.95      1.50 o 
  -2  12   4      177.62      170.13      2.63 o 
  -1  12   4      121.63      132.50      2.66 o 
   0  12   4       47.66       49.24      1.53 o 
   1  12   4      461.24      445.93      4.80 o 
   2  12   4        0.04        1.60      0.65 o 
   3  12   4        7.65        6.68      1.10 o 
   4  12   4       59.96       62.42      3.07 o 
   5  12   4        0.98        1.21      1.37 o 
   6  12   4       14.88       20.42      2.09 o 
   7  12   4        5.13        6.79      1.97 o 
  -7  13   4        1.83        1.39      1.81 o 
  -6  13   4       18.74       23.57      2.81 o 
  -5  13   4        4.95        7.18      1.82 o 
  -4  13   4       13.55       13.09      1.57 o 
  -3  13   4       90.90       98.45      3.90 o 
  -2  13   4      206.45      187.60      3.81 o 
  -1  13   4       17.62       13.21      1.04 o 
   0  13   4      180.45      184.06      3.38 o 
   1  13   4       11.01       13.40      1.27 o 
   2  13   4      445.65      455.42      5.81 o 
   3  13   4        8.91       11.53      1.80 o 
   4  13   4       96.77       98.46      3.34 o 
   5  13   4        0.04        1.17      1.50 o 
   6  13   4       25.67       20.76      2.52 o 
  -6  14   4       35.57       38.97      3.51 o 
  -5  14   4        4.14        1.88      1.98 o 
  -4  14   4       17.93       17.94      2.39 o 
  -3  14   4        7.20        2.44      1.30 o 
  -2  14   4        0.34       -0.78      0.78 o 
  -1  14   4       91.54       86.61      2.40 o 
   0  14   4       43.85       44.79      2.06 o 
   1  14   4        0.20       -1.28      1.28 o 
   2  14   4        0.15       -0.92      0.92 o 
   3  14   4        4.67        4.14      1.16 o 
   4  14   4       24.01       24.71      1.92 o 
   5  14   4        6.04        8.30      1.60 o 
   6  14   4        0.45       -0.33      1.25 o 
  -6  15   4        2.18        5.07      2.11 o 
  -5  15   4       52.23       60.60      4.23 o 
  -4  15   4        3.44        1.83      2.73 o 
  -3  15   4      105.14      112.35      5.42 o 
  -2  15   4       44.97       46.74      2.41 o 
  -1  15   4      114.41      110.56      6.06 o 
   0  15   4        5.72        6.52      1.32 o 
   1  15   4       30.01       24.20      2.07 o 
   2  15   4        0.03        0.30      1.14 o 
   3  15   4       11.09        8.18      1.32 o 
   4  15   4        1.65        3.25      1.21 o 
   5  15   4       49.08       48.65      2.69 o 
  -5  16   4        9.16        3.18      2.11 o 
  -4  16   4       10.92       13.38      2.29 o 
  -3  16   4        1.96        5.01      1.81 o 
  -2  16   4        0.10       -0.75      1.30 o 
  -1  16   4        2.41        3.50      1.19 o 
   0  16   4        2.63        1.94      0.99 o 
   1  16   4        0.02       -1.58      1.58 o 
   2  16   4        0.70        3.11      1.30 o 
   3  16   4        1.53        0.91      1.38 o 
   4  16   4        3.31        3.73      1.50 o 
  -4  17   4       71.97       80.81      5.14 o 
  -3  17   4       10.57       10.52      2.11 o 
  -2  17   4      106.13      114.56      4.80 o 
  -1  17   4       44.30       45.42      3.10 o 
   0  17   4       89.48       84.16      4.13 o 
   1  17   4        3.37        6.72      1.70 o 
   2  17   4       19.88       18.40      2.22 o 
   3  17   4       10.94        8.33      1.75 o 
  -2  18   4       11.82        8.46      2.54 o 
  -1  18   4       33.52       32.72      2.90 o 
   0  18   4        0.26       -0.86      1.95 o 
   1  18   4       10.61       15.20      2.20 o 
   2  18   4        9.91        7.76      1.75 o 
  -9   0   5        6.44        2.92      3.25 o 
  -7   0   5        8.43        8.76      2.73 o 
  -5   0   5      200.66      225.21      7.80 o 
  -3   0   5     8821.04     9558.40    123.53 o 
  -1   0   5      370.76      418.77      7.15 o 
   1   0   5      311.95      353.93      7.02 o 
   3   0   5     3229.22     3514.88     39.53 o 
   5   0   5      195.39      177.36      7.02 o 
   7   0   5        0.85       -0.26      1.82 o 
   9   0   5        0.07       -0.78      2.08 o 
 -10   1   5       13.26        8.36      1.44 o 
  -9   1   5       10.48        8.07      1.17 o 
  -8   1   5        0.16       -1.05      1.05 o 
  -7   1   5        0.18       -0.09      1.01 o 
  -6   1   5        0.85        3.19      1.14 o 
  -5   1   5      577.10      589.17     24.58 o 
  -4   1   5       22.21       28.20      1.50 o 
  -3   1   5      714.53      678.17      4.42 o 
  -2   1   5     4167.82     4250.73     30.49 o 
  -1   1   5       23.61       24.53      1.17 o 
   0   1   5        1.83        2.47      0.40 o 
   1   1   5      431.77      495.21      5.97 o 
   2   1   5      253.91      219.69      4.42 o 
   3   1   5      442.42      441.02      6.80 o 
   4   1   5      245.28      280.94      5.79 o 
   5   1   5      169.44      175.15      4.96 o 
   6   1   5       65.17       61.33      3.21 o 
   7   1   5        1.67        2.42      1.18 o 
   8   1   5        6.64        4.56      1.55 o 
   9   1   5        4.53        3.73      1.62 o 
 -10   2   5       45.98       38.17      3.34 o 
  -9   2   5       43.83       45.78      2.19 o 
  -8   2   5      163.47      164.13      4.85 o 
  -7   2   5       22.17       22.05      1.48 o 
  -6   2   5      354.28      341.01      9.09 o 
  -5   2   5     1322.84     1316.95     12.26 o 
  -4   2   5      333.37      377.29      7.37 o 
  -3   2   5     1093.56     1112.72      8.19 o 
  -2   2   5      210.01      175.72      1.72 o 
  -1   2   5     2403.28     2322.80     14.50 o 
   0   2   5      241.18      259.74      2.93 o 
   1   2   5       47.95       33.76      1.22 o 
   2   2   5     2965.32     3110.15     31.28 o 
   3   2   5      143.89      129.63      5.98 o 
   4   2   5     1328.91     1399.91     14.95 o 
   5   2   5        7.05        7.64      1.18 o 
   6   2   5        1.77        1.60      1.30 o 
   7   2   5       21.14       18.70      2.29 o 
   8   2   5        0.06       -1.33      1.72 o 
   9   2   5        6.38        4.88      1.67 o 
 -10   3   5       15.75       12.54      3.68 o 
  -9   3   5       36.20       36.38      2.64 o 
  -8   3   5       16.96       17.50      1.68 o 
  -7   3   5       72.81       74.36      3.15 o 
  -6   3   5      230.23      247.83      6.07 o 
  -5   3   5     1652.58     1711.05     14.71 o 
  -4   3   5        3.03       11.77      1.43 o 
  -3   3   5      682.49      749.92      6.68 o 
  -2   3   5        0.66        1.01      0.29 o 
  -1   3   5      211.23      205.17      2.24 o 
   0   3   5      736.38      687.59      3.84 o 
   1   3   5       54.20       44.08      1.69 o 
   2   3   5       11.35       12.42      0.97 o 
   3   3   5     1215.21     1215.40     10.53 o 
   4   3   5      102.44      102.96      6.24 o 
   5   3   5      105.09      103.50      3.09 o 
   6   3   5       10.64       10.93      1.62 o 
   7   3   5       16.64       12.43      1.45 o 
   8   3   5        1.13        1.47      1.14 o 
   9   3   5       14.00       11.22      2.25 o 
 -10   4   5        5.80        3.90      1.35 o 
  -9   4   5       32.00       37.21      2.32 o 
  -8   4   5       78.57       82.56      3.08 o 
  -7   4   5       80.50       82.93      2.67 o 
  -6   4   5       29.89       34.53      1.61 o 
  -5   4   5       15.15       23.32      1.32 o 
  -4   4   5       12.34       16.88      0.95 o 
  -3   4   5      364.43      352.58      3.76 o 
  -2   4   5      179.86      180.81      3.34 o 
  -1   4   5     3822.07     3923.87     47.88 o 
   0   4   5        6.63       12.41      0.50 o 
   1   4   5     2383.26     2409.17     13.91 o 
   2   4   5      367.97      378.71      5.87 o 
   3   4   5        1.80        8.86      1.04 o 
   4   4   5      817.95      802.29      8.69 o 
   5   4   5      140.35      124.47      4.16 o 
   6   4   5        5.35        4.92      0.99 o 
   7   4   5      160.51      163.31      4.68 o 
   8   4   5        0.18        0.44      1.74 o 
   9   4   5        2.13        0.65      1.84 o 
  -9   5   5       27.56       27.46      2.10 o 
  -8   5   5       17.05       22.29      2.18 o 
  -7   5   5      271.54      265.26      5.37 o 
  -6   5   5      231.36      226.95      4.07 o 
  -5   5   5      906.13      912.65      8.93 o 
  -4   5   5      443.19      428.83      4.28 o 
  -3   5   5     1723.67     1756.86     10.00 o 
  -2   5   5      346.49      322.95      2.71 o 
  -1   5   5      163.82      212.38      2.31 o 
   0   5   5      298.54      320.19      4.69 o 
   1   5   5      367.83      358.63      3.37 o 
   2   5   5       11.34        5.47      0.68 o 
   3   5   5     1049.34      995.95      7.98 o 
   4   5   5        0.37        1.72      0.70 o 
   5   5   5     1033.65      980.19     16.13 o 
   6   5   5       47.18       50.16      2.45 o 
   7   5   5       85.53       77.59      4.32 o 
   8   5   5       18.82       21.98      2.76 o 
   9   5   5       17.36       15.21      4.55 o 
  -9   6   5       12.23       13.06      1.79 o 
  -8   6   5      158.95      150.63      4.94 o 
  -7   6   5       22.65       21.80      1.91 o 
  -6   6   5       72.18       62.80      2.13 o 
  -5   6   5      384.36      394.18      7.69 o 
  -4   6   5       44.76       39.51      1.22 o 
  -3   6   5      691.28      752.58      5.37 o 
  -2   6   5        1.31        0.84      0.44 o 
  -1   6   5     1218.79     1269.19      9.71 o 
   0   6   5      373.34      425.50      3.16 o 
   1   6   5     1631.83     1744.55      9.98 o 
   2   6   5      510.52      569.39      5.73 o 
   3   6   5      353.96      364.06      3.79 o 
   4   6   5      233.54      221.85      3.56 o 
   5   6   5      142.36      138.73      3.86 o 
   6   6   5       19.84       13.12      1.69 o 
   7   6   5       19.54       16.16      4.68 o 
   8   6   5       32.73       31.12      3.03 o 
  -9   7   5       73.08       62.33      4.41 o 
  -8   7   5       84.02      113.78      4.38 o 
  -7   7   5      131.94      124.85      5.20 o 
  -6   7   5        0.32        1.48      1.03 o 
  -5   7   5      368.28      354.25      6.87 o 
  -4   7   5        7.28        4.56      0.59 o 
  -3   7   5       38.35       33.02      0.97 o 
  -2   7   5      136.54      127.96      1.62 o 
  -1   7   5     1007.69      991.21      5.61 o 
   0   7   5      842.48      807.69      4.63 o 
   1   7   5      559.37      551.92      4.63 o 
   2   7   5     1074.78     1071.33      9.05 o 
   3   7   5      455.98      446.78      8.41 o 
   4   7   5        2.95        8.11      1.21 o 
   5   7   5      494.23      475.82      7.31 o 
   6   7   5       20.86       17.38      2.18 o 
   7   7   5       79.66       89.79      4.77 o 
   8   7   5        0.29       -1.35      1.73 o 
  -9   8   5        0.19        6.21      2.29 o 
  -8   8   5        2.24        9.45      2.55 o 
  -7   8   5      265.77      280.18      6.29 o 
  -6   8   5      100.72       95.24      4.12 o 
  -5   8   5      243.33      244.04      4.28 o 
  -4   8   5       16.02       15.05      0.91 o 
  -3   8   5      385.80      385.97      3.97 o 
  -2   8   5      200.20      184.47      5.18 o 
  -1   8   5       80.09       72.56      1.42 o 
   0   8   5      162.85      154.54      2.29 o 
   1   8   5      296.78      298.31      3.46 o 
   2   8   5      673.36      645.49      6.64 o 
   3   8   5     1254.89     1299.41     12.09 o 
   4   8   5       80.97       74.75      2.40 o 
   5   8   5      241.41      244.99      6.19 o 
   6   8   5       43.08       51.92      3.66 o 
   7   8   5        0.16        1.36      1.82 o 
   8   8   5       17.14       20.87      2.74 o 
  -9   9   5        6.78        6.50      2.18 o 
  -8   9   5       18.06       26.61      3.11 o 
  -7   9   5       20.95       18.75      2.57 o 
  -6   9   5      100.18      105.17      4.59 o 
  -5   9   5      390.03      397.84      8.84 o 
  -4   9   5      115.03      105.68      2.35 o 
  -3   9   5       41.79       41.83      1.35 o 
  -2   9   5      646.74      669.64      5.46 o 
  -1   9   5      180.33      187.74      2.26 o 
   0   9   5       14.05        9.88      0.62 o 
   1   9   5      423.83      407.59      4.31 o 
   2   9   5      225.44      221.56      3.81 o 
   3   9   5      312.56      307.02      4.70 o 
   4   9   5       68.75       72.17      2.40 o 
   5   9   5       17.47       21.70      1.85 o 
   6   9   5       10.42       13.89      1.74 o 
   7   9   5        0.15        2.24      1.38 o 
   8   9   5       28.90       34.24      3.40 o 
  -8  10   5       23.32       22.45      2.33 o 
  -7  10   5       12.11       18.80      2.10 o 
  -6  10   5        8.40        5.84      1.26 o 
  -5  10   5        6.50        6.56      1.30 o 
  -4  10   5      162.37      157.04      3.65 o 
  -3  10   5      437.68      444.36      4.31 o 
  -2  10   5       14.04       13.16      0.73 o 
  -1  10   5      197.58      209.09      3.06 o 
   0  10   5      579.40      528.09      4.40 o 
   1  10   5      116.71      107.66      2.05 o 
   2  10   5      328.44      302.18      4.81 o 
   3  10   5      152.92      150.86      3.35 o 
   4  10   5       38.61       33.13      1.69 o 
   5  10   5       13.58        7.45      1.35 o 
   6  10   5        4.37        7.15      2.18 o 
   7  10   5        2.85        3.70      1.42 o 
  -8  11   5        7.62        7.63      1.64 o 
  -7  11   5       67.19       81.57      3.80 o 
  -6  11   5        9.33       13.33      2.10 o 
  -5  11   5       42.40       52.33      2.70 o 
  -4  11   5      145.09      141.69      4.02 o 
  -3  11   5       20.41       22.10      1.03 o 
  -2  11   5        0.07        0.58      0.53 o 
  -1  11   5      510.37      517.86      5.97 o 
   0  11   5      174.76      174.97      2.55 o 
   1  11   5      631.26      609.46      5.32 o 
   2  11   5      395.82      400.27      5.12 o 
   3  11   5       94.46       85.96      2.63 o 
   4  11   5       64.49       62.18      2.95 o 
   5  11   5       24.24       23.23      2.00 o 
   6  11   5       24.24       26.73      2.28 o 
   7  11   5        6.96       10.06      1.86 o 
  -7  12   5       23.24       18.21      2.01 o 
  -6  12   5        0.11        5.65      1.67 o 
  -5  12   5      281.43      258.33      5.90 o 
  -4  12   5       99.41       96.73      2.97 o 
  -3  12   5       50.45       43.97      1.64 o 
  -2  12   5      353.25      331.86      4.22 o 
  -1  12   5        2.56        0.39      0.68 o 
   0  12   5      379.66      358.04      4.23 o 
   1  12   5      196.59      196.60      3.21 o 
   2  12   5       56.12       58.86      1.79 o 
   3  12   5       22.22       22.05      1.35 o 
   4  12   5       11.90       10.22      1.46 o 
   5  12   5        6.41        6.47      1.30 o 
   6  12   5        0.86        1.64      1.51 o 
   7  12   5       98.94       98.05      4.42 o 
  -7  13   5       49.25       59.81      4.37 o 
  -6  13   5        8.15       12.98      2.39 o 
  -5  13   5        2.74        6.23      1.45 o 
  -4  13   5       50.69       50.68      2.68 o 
  -3  13   5      141.97      133.88      3.79 o 
  -2  13   5        3.76        2.58      0.78 o 
  -1  13   5       54.98       51.37      2.01 o 
   0  13   5      339.03      337.22      4.87 o 
   1  13   5      299.63      305.08      4.19 o 
   2  13   5       39.51       33.89      1.69 o 
   3  13   5      108.90      111.76      3.41 o 
   4  13   5        1.12        1.20      1.13 o 
   5  13   5        2.54        4.42      1.59 o 
   6  13   5        7.15       10.90      1.74 o 
  -6  14   5        1.09        3.38      1.65 o 
  -5  14   5       12.37       11.21      1.66 o 
  -4  14   5        0.94        3.70      1.74 o 
  -3  14   5      121.52      120.71      3.69 o 
  -2  14   5       25.80       25.35      2.03 o 
  -1  14   5       15.82       14.99      1.30 o 
   0  14   5      151.23      149.04      3.18 o 
   1  14   5        0.01       -0.45      1.09 o 
   2  14   5       17.40       15.00      1.21 o 
   3  14   5        0.02        0.44      0.95 o 
   4  14   5        0.01        0.76      0.91 o 
   5  14   5       15.87       20.48      1.94 o 
   6  14   5        1.77        2.31      1.31 o 
  -6  15   5       92.82      103.42      6.37 o 
  -5  15   5       15.44       15.09      2.57 o 
  -4  15   5       56.66       63.84      4.23 o 
  -3  15   5        5.57        6.07      1.69 o 
  -2  15   5      172.46      182.51      4.59 o 
  -1  15   5        0.12       -0.78      1.19 o 
   0  15   5      106.06      108.02      3.76 o 
   1  15   5        0.91        1.26      1.14 o 
   2  15   5       31.86       31.49      2.40 o 
   3  15   5        2.76        2.85      1.12 o 
   4  15   5        0.66        0.98      1.07 o 
   5  15   5       14.03       12.62      1.65 o 
  -5  16   5        0.52        3.78      2.18 o 
  -4  16   5        1.52        1.69      1.84 o 
  -3  16   5        3.62        2.83      1.45 o 
  -2  16   5        0.10        2.53      1.92 o 
  -1  16   5        0.70       -0.73      1.30 o 
   0  16   5        1.93        2.30      1.37 o 
   1  16   5       61.69       63.51      3.35 o 
   2  16   5        0.11        1.26      1.33 o 
   3  16   5       13.54       13.25      1.90 o 
   4  16   5       10.11        8.38      1.70 o 
  -4  17   5       27.40       33.56      3.68 o 
  -3  17   5       63.73       72.86      4.78 o 
  -2  17   5       27.62       33.37      2.80 o 
  -1  17   5       73.02       75.08      3.95 o 
   0  17   5       56.07       63.05      3.71 o 
   1  17   5       74.64       73.63      3.70 o 
   2  17   5       16.64       18.96      2.09 o 
   3  17   5       70.11       73.63      3.85 o 
  -2  18   5        5.89        5.56      1.64 o 
  -1  18   5       36.03       38.95      3.90 o 
   0  18   5        0.29       -1.33      2.34 o 
   1  18   5        0.04       -0.17      2.04 o 
 -10   0   6        3.31        0.00      1.84 o 
  -8   0   6        6.91        7.43      1.44 o 
  -6   0   6       81.20       75.68      4.94 o 
  -4   0   6     1006.54      957.17     11.11 o 
  -2   0   6      118.36      150.48      2.21 o 
   0   0   6    11065.62    11118.84    103.24 o 
   2   0   6       41.68       80.62      3.64 o 
   4   0   6       47.47       39.53      3.12 o 
   6   0   6       37.68       32.77      3.64 o 
   8   0   6        6.87        5.98      2.34 o 
 -10   1   6        2.12       -1.02      1.32 o 
  -9   1   6        5.28        2.87      1.78 o 
  -8   1   6        9.95        7.11      1.13 o 
  -7   1   6      110.35      102.20      3.58 o 
  -6   1   6      125.01      115.47      4.41 o 
  -5   1   6      126.52      145.29      9.10 o 
  -4   1   6        0.28        1.98      0.88 o 
  -3   1   6      242.67      274.57      2.89 o 
  -2   1   6      289.16      323.04      2.66 o 
  -1   1   6      911.61      951.97      6.87 o 
   0   1   6      889.90      896.28      7.56 o 
   1   1   6     3683.42     3754.59     32.07 o 
   2   1   6      714.81      822.20     10.46 o 
   3   1   6       87.46       87.84      7.02 o 
   4   1   6      164.81      165.19      4.40 o 
   5   1   6      141.76      127.05      4.32 o 
   6   1   6       16.66       13.56      1.74 o 
   7   1   6        4.31        2.73      1.29 o 
   8   1   6        0.02       -0.96      1.49 o 
   9   1   6        0.93       -2.09      2.09 o 
 -10   2   6        6.30        0.31      1.69 o 
  -9   2   6       37.78       34.64      2.26 o 
  -8   2   6       80.42       81.71      3.45 o 
  -7   2   6      303.03      301.43      6.37 o 
  -6   2   6        2.15        3.76      1.26 o 
  -5   2   6       96.26       94.55      3.49 o 
  -4   2   6       24.05       29.40      1.60 o 
  -3   2   6      111.54      106.47      2.09 o 
  -2   2   6      833.68      819.94      5.68 o 
  -1   2   6        0.55        0.58      0.20 o 
   0   2   6      587.05      631.80      8.78 o 
   1   2   6      108.83      127.97     10.66 o 
   2   2   6       77.64      110.03      2.52 o 
   3   2   6     1513.10     1607.39     13.03 o 
   4   2   6      499.41      532.95      8.40 o 
   5   2   6      127.86      123.71      6.11 o 
   6   2   6       16.51       13.10      1.74 o 
   7   2   6       80.17       74.40      3.24 o 
   8   2   6        2.05       -0.55      1.31 o 
   9   2   6       47.06       44.39      3.85 o 
 -10   3   6        2.14        0.68      1.20 o 
  -9   3   6       41.18       38.29      2.35 o 
  -8   3   6       29.77       35.86      2.52 o 
  -7   3   6       20.77       16.75      2.18 o 
  -6   3   6       10.31        9.00      1.68 o 
  -5   3   6       41.56       36.71      1.95 o 
  -4   3   6       61.28       65.15      3.22 o 
  -3   3   6        0.59        1.55      0.43 o 
  -2   3   6      119.45       97.02      1.74 o 
  -1   3   6        5.80        5.41      0.48 o 
   0   3   6        9.54       18.41      0.60 o 
   1   3   6        2.77        6.52      1.28 o 
   2   3   6      462.16      436.60      5.28 o 
   3   3   6       72.76       74.73      2.41 o 
   4   3   6       50.95       47.32      2.10 o 
   5   3   6       42.39       35.84      3.36 o 
   6   3   6        0.38       -0.29      1.23 o 
   7   3   6       42.11       45.92      2.66 o 
   8   3   6       17.03       12.49      2.11 o 
   9   3   6        5.22        6.11      1.92 o 
 -10   4   6        4.97        2.31      1.18 o 
  -9   4   6       47.27       49.46      2.68 o 
  -8   4   6       16.50       18.64      2.04 o 
  -7   4   6      253.78      266.26      5.86 o 
  -6   4   6       95.31       89.58      2.47 o 
  -5   4   6       37.37       31.03      1.32 o 
  -4   4   6       58.61       63.60      1.49 o 
  -3   4   6      147.06      118.87      2.91 o 
  -2   4   6      966.61     1021.50      6.27 o 
  -1   4   6     1396.09     1467.44     14.91 o 
   0   4   6     4946.10     5220.00     28.33 o 
   1   4   6     4295.06     4582.72     27.48 o 
   2   4   6     1452.49     1537.43     10.51 o 
   3   4   6      134.30      142.09      3.78 o 
   4   4   6      398.91      400.08      7.57 o 
   5   4   6       67.22       67.61      3.06 o 
   6   4   6      130.86      118.58      4.17 o 
   7   4   6        1.34        1.43      1.47 o 
   8   4   6        0.51       -0.91      1.65 o 
   9   4   6       41.06       47.44      3.95 o 
  -9   5   6        2.92        5.93      1.70 o 
  -8   5   6      109.10      102.06      3.49 o 
  -7   5   6        7.19        8.42      1.49 o 
  -6   5   6     1854.60     1819.15     16.65 o 
  -5   5   6       18.68       21.67      1.20 o 
  -4   5   6      466.66      450.43      4.29 o 
  -3   5   6      245.90      238.35      2.45 o 
  -2   5   6      363.71      316.35      5.88 o 
  -1   5   6      234.67      265.36      2.25 o 
   0   5   6      247.90      255.13      3.58 o 
   1   5   6      779.10      788.22      5.67 o 
   2   5   6      132.25      144.50      1.96 o 
   3   5   6       45.17       47.56      1.58 o 
   4   5   6      232.90      236.42      4.47 o 
   5   5   6        0.09        0.66      1.00 o 
   6   5   6      143.86      152.60      8.58 o 
   7   5   6        6.81        6.00      2.00 o 
   8   5   6        0.02       -1.69      1.84 o 
  -9   6   6       19.08       22.70      2.37 o 
  -8   6   6       44.12       53.66      2.72 o 
  -7   6   6       73.01       59.74      2.93 o 
  -6   6   6        1.93        3.29      1.25 o 
  -5   6   6      219.84      223.27      3.64 o 
  -4   6   6      308.81      314.01      5.08 o 
  -3   6   6      271.67      283.85      3.45 o 
  -2   6   6      832.74      852.30      5.83 o 
  -1   6   6     1649.22     1686.05     14.33 o 
   0   6   6      915.09      967.80      5.33 o 
   1   6   6        0.00        0.42      0.37 o 
   2   6   6      880.48      850.32      7.47 o 
   3   6   6       79.55       63.72      1.56 o 
   4   6   6      315.17      355.26      4.73 o 
   5   6   6       33.99       35.13      2.18 o 
   6   6   6      151.57      155.20      8.84 o 
   7   6   6        1.99        3.38      1.84 o 
   8   6   6       34.50       34.43      3.40 o 
  -9   7   6       19.71       30.22      2.78 o 
  -8   7   6      265.60      259.53      6.58 o 
  -7   7   6       43.44       42.39      2.33 o 
  -6   7   6      338.32      317.83      6.13 o 
  -5   7   6      302.05      273.51      6.37 o 
  -4   7   6      374.77      365.83      3.73 o 
  -3   7   6        2.04        2.60      0.52 o 
  -2   7   6      155.77      178.91      1.90 o 
  -1   7   6        0.16        2.24      0.44 o 
   0   7   6        1.79        2.14      0.70 o 
   1   7   6       84.25       85.21      1.62 o 
   2   7   6     1213.15     1206.55      9.72 o 
   3   7   6       13.97       13.60      1.88 o 
   4   7   6     2062.48     1987.39     17.19 o 
   5   7   6       72.50       79.28      3.10 o 
   6   7   6       21.87       21.32      2.57 o 
   7   7   6        7.04       11.57      2.29 o 
   8   7   6        4.91        7.63      2.86 o 
  -9   8   6       64.71       67.46      4.87 o 
  -8   8   6      108.19      109.66      4.33 o 
  -7   8   6      360.17      330.87      6.95 o 
  -6   8   6       25.06       20.98      1.53 o 
  -5   8   6      303.56      299.12      7.25 o 
  -4   8   6        9.90        7.95      1.55 o 
  -3   8   6       78.31       66.37      1.61 o 
  -2   8   6       34.20       38.50      1.10 o 
  -1   8   6     1056.93      984.26      7.02 o 
   0   8   6      330.40      334.37      3.37 o 
   1   8   6      290.00      253.37      3.20 o 
   2   8   6      512.37      496.66      6.71 o 
   3   8   6     1485.10     1391.24     11.29 o 
   4   8   6      292.11      303.54      4.87 o 
   5   8   6      357.92      338.78      5.52 o 
   6   8   6       53.98       59.83      3.95 o 
   7   8   6      116.02      116.42      5.61 o 
   8   8   6       24.60       29.15      6.50 o 
  -9   9   6        6.94        6.01      3.25 o 
  -8   9   6      137.48      138.22      7.67 o 
  -7   9   6       14.32       17.01      2.48 o 
  -6   9   6       48.15       50.96      2.55 o 
  -5   9   6        7.03        6.97      0.90 o 
  -4   9   6       17.36       20.03      1.58 o 
  -3   9   6       81.63       79.66      1.80 o 
  -2   9   6      159.28      152.82      2.35 o 
  -1   9   6       16.29       21.33      1.11 o 
   0   9   6       58.67       54.88      1.33 o 
   1   9   6       59.02       51.50      1.54 o 
   2   9   6      790.99      789.71      7.94 o 
   3   9   6      578.43      598.57      7.11 o 
   4   9   6       55.71       60.21      2.29 o 
   5   9   6        0.72        0.21      1.07 o 
   6   9   6       18.27       21.10      2.03 o 
   7   9   6       11.64       11.00      1.82 o 
  -8  10   6        0.21        1.39      1.50 o 
  -7  10   6        0.90        2.27      1.25 o 
  -6  10   6        2.28        3.98      1.26 o 
  -5  10   6       11.01        9.74      1.41 o 
  -4  10   6      644.43      618.09      7.51 o 
  -3  10   6      468.27      454.47      4.95 o 
  -2  10   6        3.39        6.41      0.76 o 
  -1  10   6     1104.25     1109.39      7.57 o 
   0  10   6       51.35       53.55      1.40 o 
   1  10   6      978.35      930.12      7.19 o 
   2  10   6      469.69      469.78      5.49 o 
   3  10   6       29.24       27.56      1.58 o 
   4  10   6        1.43        1.25      0.84 o 
   5  10   6       51.26       51.13      2.78 o 
   6  10   6       18.11       21.78      2.10 o 
   7  10   6        0.02       -1.08      1.43 o 
  -8  11   6        2.89        0.66      1.33 o 
  -7  11   6       10.64       10.71      1.70 o 
  -6  11   6        0.29        0.20      1.18 o 
  -5  11   6      207.32      202.16      5.11 o 
  -4  11   6       83.31       85.35      2.75 o 
  -3  11   6       97.11       98.39      2.29 o 
  -2  11   6      300.69      314.68      3.58 o 
  -1  11   6      330.65      333.04      4.32 o 
   0  11   6       25.92       24.47      1.15 o 
   1  11   6       84.87       72.13      1.94 o 
   2  11   6       27.82       31.96      1.51 o 
   3  11   6       43.75       41.91      1.94 o 
   4  11   6       11.61       10.64      1.47 o 
   5  11   6        3.64        3.25      1.07 o 
   6  11   6        2.94        4.01      1.45 o 
   7  11   6       17.75       16.66      2.09 o 
  -7  12   6        6.97        6.64      1.67 o 
  -6  12   6      337.12      351.10      7.84 o 
  -5  12   6        0.74        2.36      1.35 o 
  -4  12   6      235.90      238.55      4.28 o 
  -3  12   6       55.18       52.32      1.79 o 
  -2  12   6      421.70      386.34      5.27 o 
  -1  12   6       26.95       22.77      1.27 o 
   0  12   6      108.09      106.38      2.31 o 
   1  12   6       14.29       16.66      1.07 o 
   2  12   6       17.90       19.78      1.12 o 
   3  12   6       18.25       18.51      1.33 o 
   4  12   6      139.51      152.12      4.70 o 
   5  12   6        2.54        2.01      1.14 o 
   6  12   6      151.05      158.69      5.28 o 
  -7  13   6       29.50       31.29      3.37 o 
  -6  13   6       27.86       28.67      2.39 o 
  -5  13   6        3.76        3.42      1.31 o 
  -4  13   6       38.25       34.25      1.92 o 
  -3  13   6       46.13       45.76      1.98 o 
  -2  13   6        9.43        9.00      1.01 o 
  -1  13   6       31.37       31.24      1.70 o 
   0  13   6        1.07        1.50      0.71 o 
   1  13   6       76.47       71.19      2.07 o 
   2  13   6       15.86       14.51      1.19 o 
   3  13   6       39.91       42.10      2.23 o 
   4  13   6        8.56        8.45      1.29 o 
   5  13   6       29.22       28.80      2.39 o 
   6  13   6        2.15        0.66      1.21 o 
  -6  14   6       32.65       30.56      2.56 o 
  -5  14   6       20.10       26.41      2.94 o 
  -4  14   6      123.84      120.58      5.52 o 
  -3  14   6      107.72       97.89      3.46 o 
  -2  14   6       22.45       23.53      1.75 o 
  -1  14   6       91.11       90.75      2.83 o 
   0  14   6        4.26        6.19      0.93 o 
   1  14   6      106.58      111.34      3.51 o 
   2  14   6        0.57        0.11      0.86 o 
   3  14   6       16.04       13.54      1.44 o 
   4  14   6       31.09       34.83      2.16 o 
   5  14   6       38.27       42.09      2.55 o 
  -6  15   6       29.09       32.57      3.55 o 
  -5  15   6        5.05        0.23      1.55 o 
  -4  15   6        1.58        0.13      1.29 o 
  -3  15   6       42.52       48.91      2.84 o 
  -2  15   6        4.76        6.88      1.25 o 
  -1  15   6       69.18       67.26      2.51 o 
   0  15   6        0.14       -0.28      1.18 o 
   1  15   6        0.20        0.26      1.09 o 
   2  15   6        8.03       10.39      1.64 o 
   3  15   6       19.20       18.69      1.74 o 
   4  15   6       14.33       13.82      1.63 o 
   5  15   6        2.61        1.05      1.54 o 
  -5  16   6       98.83       99.84      5.61 o 
  -4  16   6       19.96       15.33      2.48 o 
  -3  16   6       29.65       25.73      2.43 o 
  -2  16   6        3.58        5.17      1.49 o 
  -1  16   6       39.80       45.25      2.95 o 
   0  16   6        5.48        5.34      1.33 o 
   1  16   6       22.82       23.51      2.20 o 
   2  16   6        1.24        1.51      1.30 o 
   3  16   6       37.30       35.92      2.75 o 
   4  16   6       38.85       46.94      2.72 o 
  -4  17   6       51.23       64.73      4.69 o 
  -3  17   6        1.20        0.78      1.33 o 
  -2  17   6        7.22        9.17      2.62 o 
  -1  17   6       50.14       51.77      3.98 o 
   0  17   6        3.04        3.59      1.45 o 
   1  17   6        0.31        1.43      1.33 o 
   2  17   6        0.69       -0.62      1.25 o 
   3  17   6        3.61        1.79      1.30 o 
  -2  18   6       76.78       74.32      4.15 o 
  -1  18   6       18.84       13.66      1.94 o 
   0  18   6       18.35       18.70      2.66 o 
   1  18   6        0.10       -1.20      1.56 o 
  -9   0   7        2.87        4.68      2.34 o 
  -7   0   7        3.81        3.38      1.82 o 
  -5   0   7      105.82       82.18      4.68 o 
  -3   0   7      862.71      739.23      7.03 o 
  -1   0   7     1422.73     1346.18     11.70 o 
   1   0   7        5.38       17.33      3.38 o 
   3   0   7      104.35      101.16      4.68 o 
   5   0   7      454.21      448.33     11.96 o 
   7   0   7       62.25       55.91      4.94 o 
   9   0   7       19.18       11.70      3.12 o 
 -10   1   7        3.20        2.91      1.12 o 
  -9   1   7       12.84       12.71      1.65 o 
  -8   1   7        2.91       -0.51      1.01 o 
  -7   1   7       59.87       56.87      2.71 o 
  -6   1   7       44.62       38.85      2.66 o 
  -5   1   7      355.89      365.70      7.17 o 
  -4   1   7      769.93      827.95      6.37 o 
  -3   1   7     2744.87     3046.20     13.93 o 
  -2   1   7       14.44       22.78      0.64 o 
  -1   1   7        7.73        3.44      0.43 o 
   0   1   7     1805.18     1863.66     11.57 o 
   1   1   7      613.04      609.53      7.91 o 
   2   1   7      779.01      791.50     10.21 o 
   3   1   7       38.88       35.93      3.12 o 
   4   1   7       18.54       17.49      1.55 o 
   5   1   7       22.15       18.64      1.84 o 
   6   1   7       12.74       14.77      1.95 o 
   7   1   7       33.03       28.00      2.55 o 
   8   1   7        1.51        0.64      1.37 o 
   9   1   7        1.24        0.38      1.41 o 
 -10   2   7       53.78       57.61      3.02 o 
  -9   2   7        5.53        2.59      1.14 o 
  -8   2   7       47.79       44.39      2.16 o 
  -7   2   7       23.89       22.70      1.87 o 
  -6   2   7       46.48       41.53      2.13 o 
  -5   2   7       68.76       76.57      2.65 o 
  -4   2   7      683.15      650.33      7.24 o 
  -3   2   7        4.25        5.81      0.43 o 
  -2   2   7     6510.53     6919.46     69.80 o 
  -1   2   7      965.47     1086.93      5.97 o 
   0   2   7     1859.27     1996.81     21.88 o 
   1   2   7     1657.81     1868.15     18.92 o 
   2   2   7      697.17      757.21      9.65 o 
   3   2   7       81.81       99.38      2.63 o 
   4   2   7       26.93       35.41      1.89 o 
   5   2   7       41.19       35.26      2.00 o 
   6   2   7      194.48      204.33      5.10 o 
   7   2   7       16.64       16.02      2.41 o 
   8   2   7       27.76       24.83      2.19 o 
   9   2   7       20.72       24.49      2.94 o 
 -10   3   7        5.44        3.74      1.39 o 
  -9   3   7        0.00       -1.02      1.29 o 
  -8   3   7       42.03       44.20      2.67 o 
  -7   3   7        0.00       -0.10      1.88 o 
  -6   3   7      541.67      506.66      7.65 o 
  -5   3   7      280.26      264.83      5.00 o 
  -4   3   7       78.61       86.04      2.54 o 
  -3   3   7       39.30       41.39      0.92 o 
  -2   3   7       64.14       56.91      1.13 o 
  -1   3   7     2244.47     2249.38     14.68 o 
   0   3   7       43.15       52.04      1.46 o 
   1   3   7      605.98      701.04      6.40 o 
   2   3   7       12.01       16.69      1.10 o 
   3   3   7       37.43       44.22      1.91 o 
   4   3   7      126.00      131.35      3.44 o 
   5   3   7       21.84       17.14      1.49 o 
   6   3   7        2.13        2.05      1.60 o 
   7   3   7       10.86        8.83      1.43 o 
   8   3   7        0.04        1.57      2.21 o 
  -9   4   7      128.71      136.80      4.84 o 
  -8   4   7      225.62      231.13      5.90 o 
  -7   4   7      103.99      103.63      3.89 o 
  -6   4   7       19.42       17.26      2.12 o 
  -5   4   7      250.29      264.68      3.49 o 
  -4   4   7      637.71      612.35      7.17 o 
  -3   4   7       33.39       26.39      0.72 o 
  -2   4   7     3275.11     3310.14     20.20 o 
  -1   4   7      290.07      345.71      5.45 o 
   0   4   7     7967.54     8097.85     39.67 o 
   1   4   7       65.39       73.57      3.12 o 
   2   4   7      935.61      970.80     10.28 o 
   3   4   7      547.63      571.83      7.42 o 
   4   4   7      295.77      313.35      5.36 o 
   5   4   7      387.45      340.31      6.12 o 
   6   4   7        3.97        2.04      1.10 o 
   7   4   7       10.58        8.05      3.25 o 
   8   4   7       37.33       34.17      3.21 o 
  -9   5   7        0.26        1.74      1.22 o 
  -8   5   7       52.20       51.84      2.93 o 
  -7   5   7      173.51      164.25      4.70 o 
  -6   5   7      359.99      377.09      6.75 o 
  -5   5   7        8.40        8.99      1.16 o 
  -4   5   7     1217.69     1159.32     11.45 o 
  -3   5   7       23.20       23.89      0.69 o 
  -2   5   7       66.18       55.81      1.24 o 
  -1   5   7      357.22      401.45      3.56 o 
   0   5   7      671.72      696.99      5.14 o 
   1   5   7      270.03      230.55      7.36 o 
   2   5   7      513.89      552.21      4.61 o 
   3   5   7      127.10      123.09      2.60 o 
   4   5   7      308.76      309.64      5.59 o 
   5   5   7        5.28        3.21      1.25 o 
   6   5   7        0.34        1.04      2.47 o 
   7   5   7      121.70      133.14      5.79 o 
   8   5   7       12.73       16.30      2.55 o 
  -9   6   7        6.78       11.73      2.04 o 
  -8   6   7      171.92      170.18      4.54 o 
  -7   6   7       59.41       67.61      3.13 o 
  -6   6   7       16.32       21.51      2.00 o 
  -5   6   7     1015.91      938.48     10.56 o 
  -4   6   7       20.75       17.05      1.22 o 
  -3   6   7     1034.31      971.82     19.48 o 
  -2   6   7      309.47      335.60      3.92 o 
  -1   6   7      479.79      416.73      3.31 o 
   0   6   7        1.97        0.08      0.35 o 
   1   6   7      461.17      396.86      3.98 o 
   2   6   7       55.12       57.98      1.37 o 
   3   6   7      214.56      214.95      3.75 o 
   4   6   7       99.78       94.87      3.42 o 
   5   6   7      493.20      498.26     10.02 o 
   6   6   7       29.98       37.72      2.57 o 
   7   6   7      123.38      127.06      5.88 o 
   8   6   7       39.68       39.98      3.74 o 
  -9   7   7      113.78      115.08      4.74 o 
  -8   7   7        5.90       14.65      1.87 o 
  -7   7   7      187.59      181.84      5.93 o 
  -6   7   7        5.17        6.53      1.30 o 
  -5   7   7      199.25      194.93      5.89 o 
  -4   7   7      290.26      288.70      5.66 o 
  -3   7   7      342.22      343.51      4.30 o 
  -2   7   7       92.09       79.14      1.45 o 
  -1   7   7       36.32       31.01      1.03 o 
   0   7   7        1.58        3.09      0.37 o 
   1   7   7       77.88       92.31      1.74 o 
   2   7   7       32.35       28.28      1.57 o 
   3   7   7      138.21      136.81      3.02 o 
   4   7   7        4.50        9.01      1.20 o 
   5   7   7       72.50       74.51      3.10 o 
   6   7   7       50.12       48.52      3.77 o 
   7   7   7       13.85       15.98      2.48 o 
   8   7   7        0.71        3.96      2.06 o 
  -9   8   7       10.50       17.03      2.24 o 
  -8   8   7      112.06      118.58      4.66 o 
  -7   8   7      156.26      162.35      7.02 o 
  -6   8   7      389.80      395.32      6.95 o 
  -5   8   7      105.93      104.95      3.03 o 
  -4   8   7       39.34       36.43      2.11 o 
  -3   8   7      235.75      218.12      3.10 o 
  -2   8   7     1336.51     1348.04     10.21 o 
  -1   8   7       64.08       51.05      1.37 o 
   0   8   7      818.59      811.47      5.00 o 
   1   8   7      104.67       96.91      2.16 o 
   2   8   7     1828.41     1810.00     22.41 o 
   3   8   7      136.62      135.95      4.04 o 
   4   8   7       55.52       46.37      2.05 o 
   5   8   7      114.87      119.10      3.29 o 
   6   8   7       10.32        9.62      1.62 o 
   7   8   7      103.71      107.90      5.61 o 
   8   8   7       17.63       25.78      3.40 o 
  -8   9   7       10.34        9.97      2.99 o 
  -7   9   7        0.07        2.25      1.95 o 
  -6   9   7       19.03       13.80      1.45 o 
  -5   9   7      313.83      289.22      5.32 o 
  -4   9   7        0.18        0.33      0.82 o 
  -3   9   7        6.60        8.83      1.51 o 
  -2   9   7       56.34       70.71      1.92 o 
  -1   9   7       82.98       79.34      2.16 o 
   0   9   7        0.06       -0.08      0.52 o 
   1   9   7      250.94      230.61      4.61 o 
   2   9   7      189.29      193.83      3.73 o 
   3   9   7      115.51      121.24      3.09 o 
   4   9   7      128.01      118.12      3.22 o 
   5   9   7        1.38        1.27      1.10 o 
   6   9   7       21.91       17.97      1.94 o 
   7   9   7        1.25        3.91      1.45 o 
  -8  10   7       42.28       45.17      3.05 o 
  -7  10   7        0.33        0.73      1.25 o 
  -6  10   7       43.60       41.49      2.50 o 
  -5  10   7       15.96       19.06      1.55 o 
  -4  10   7      232.01      222.65      4.11 o 
  -3  10   7       76.58       67.65      1.99 o 
  -2  10   7      219.33      205.79      3.33 o 
  -1  10   7      248.29      237.62      3.53 o 
   0  10   7     1174.78     1110.05      7.54 o 
   1  10   7       70.97       64.78      1.94 o 
   2  10   7      384.95      371.90      4.96 o 
   3  10   7       45.25       38.63      1.87 o 
   4  10   7      138.35      147.37      4.05 o 
   5  10   7       21.89       26.57      2.09 o 
   6  10   7        1.01        0.59      1.18 o 
   7  10   7        4.67        3.38      1.92 o 
  -8  11   7       13.73       13.18      2.00 o 
  -7  11   7       26.50       29.87      2.49 o 
  -6  11   7        5.73        7.65      1.43 o 
  -5  11   7        0.08       -0.11      1.13 o 
  -4  11   7       14.23       11.51      1.03 o 
  -3  11   7        3.21        3.19      0.66 o 
  -2  11   7       31.08       30.34      1.38 o 
  -1  11   7        2.38        2.34      0.78 o 
   0  11   7       68.84       65.75      1.80 o 
   1  11   7       64.25       63.51      1.85 o 
   2  11   7        7.54        9.13      0.97 o 
   3  11   7       60.72       51.59      2.16 o 
   4  11   7       20.84       17.58      1.50 o 
   5  11   7       10.68       12.29      1.89 o 
   6  11   7        4.46        5.87      1.45 o 
   7  11   7        4.57        4.85      1.92 o 
  -7  12   7       93.56       92.17      4.15 o 
  -6  12   7       24.46       28.20      2.34 o 
  -5  12   7      206.77      216.02      5.53 o 
  -4  12   7        2.05        1.10      0.77 o 
  -3  12   7       20.06       21.49      1.21 o 
  -2  12   7        0.04        3.12      1.13 o 
  -1  12   7        1.35       -0.41      0.73 o 
   0  12   7        5.53        5.58      0.75 o 
   1  12   7       37.92       38.29      1.53 o 
   2  12   7      106.38       94.93      2.39 o 
   3  12   7      159.62      158.90      3.58 o 
   4  12   7        0.01        1.40      1.18 o 
   5  12   7       37.25       32.76      2.39 o 
   6  12   7        0.81        3.50      1.92 o 
  -7  13   7        1.60        0.43      1.35 o 
  -6  13   7        2.90        7.18      1.46 o 
  -5  13   7        0.02        0.74      0.94 o 
  -4  13   7       17.75       19.33      1.84 o 
  -3  13   7        1.14        1.00      0.79 o 
  -2  13   7        4.87        5.00      0.97 o 
  -1  13   7      193.13      177.25      3.81 o 
   0  13   7        8.07        8.87      0.89 o 
   1  13   7        0.06        0.68      0.73 o 
   2  13   7       24.91       26.94      1.38 o 
   3  13   7        3.80        3.52      0.92 o 
   4  13   7        0.00       -1.11      1.11 o 
   5  13   7        7.95        5.16      1.37 o 
   6  13   7        4.02        4.68      2.08 o 
  -6  14   7       21.00       20.77      2.18 o 
  -5  14   7        6.60        6.77      1.92 o 
  -4  14   7       52.80       51.41      2.98 o 
  -3  14   7       87.52       93.88      3.37 o 
  -2  14   7       51.60       49.48      2.37 o 
  -1  14   7       17.28       14.98      1.38 o 
   0  14   7      228.99      230.14      4.41 o 
   1  14   7        4.88        6.05      1.02 o 
   2  14   7       89.02       90.11      2.80 o 
   3  14   7       20.98       26.28      2.06 o 
   4  14   7       24.79       23.59      1.87 o 
   5  14   7        2.30        5.26      1.58 o 
  -5  15   7        0.02       -0.67      1.74 o 
  -4  15   7        7.85        6.60      2.08 o 
  -3  15   7        2.71        1.44      1.10 o 
  -2  15   7       32.45       29.69      2.03 o 
  -1  15   7        0.28       -0.85      1.06 o 
   0  15   7        6.47        5.80      1.45 o 
   1  15   7        9.43        6.34      1.25 o 
   2  15   7       13.54       16.01      1.41 o 
   3  15   7        4.77        6.85      1.29 o 
   4  15   7        5.58        9.95      1.46 o 
  -5  16   7       37.88       45.01      4.55 o 
  -4  16   7        4.44        5.70      2.00 o 
  -3  16   7       13.47       17.03      1.65 o 
  -2  16   7       20.76       19.25      1.76 o 
  -1  16   7        5.35        8.38      1.75 o 
   0  16   7      100.64      109.52      4.50 o 
   1  16   7       26.02       25.81      2.29 o 
   2  16   7       90.94       90.69      4.21 o 
   3  16   7        6.14        3.49      1.37 o 
  -3  17   7        4.58        8.62      2.00 o 
  -2  17   7        0.89        2.61      1.37 o 
  -1  17   7        0.07       -0.78      1.28 o 
   0  17   7        0.53       -0.85      1.74 o 
   1  17   7        0.22        0.94      1.40 o 
   2  17   7        1.37        1.86      1.30 o 
 -10   0   8       10.10        4.42      2.86 o 
  -8   0   8        0.07       -0.88      1.30 o 
  -6   0   8       80.18       81.66      5.20 o 
  -4   0   8      254.15      234.09      3.97 o 
  -2   0   8     3566.72     4059.31     24.28 o 
   0   0   8      681.84      675.36     10.66 o 
   2   0   8      585.81      496.44     10.66 o 
   4   0   8      425.97      376.30     10.66 o 
   6   0   8       32.83       35.63      3.90 o 
   8   0   8        6.17        7.80      2.86 o 
 -10   1   8        9.83        8.58      1.67 o 
  -9   1   8        0.36       -0.63      1.13 o 
  -8   1   8        4.66        2.77      0.86 o 
  -7   1   8        1.11        1.73      1.31 o 
  -6   1   8       23.43       20.24      1.92 o 
  -5   1   8      350.57      372.74      6.00 o 
  -4   1   8      197.23      188.24      2.80 o 
  -3   1   8       47.16       42.88      1.02 o 
  -2   1   8       96.31      122.68      2.34 o 
  -1   1   8     1159.03     1206.27      7.49 o 
   0   1   8      497.68      526.28      9.33 o 
   1   1   8      383.34      417.93     46.94 o 
   2   1   8        7.81        9.67      0.94 o 
   3   1   8      534.08      492.42      6.64 o 
   4   1   8       94.38       89.89      3.58 o 
   5   1   8       45.22       42.41      2.76 o 
   6   1   8       31.17       32.99      2.66 o 
   7   1   8       11.83       13.80      2.02 o 
   8   1   8        3.73        2.74      1.26 o 
 -10   2   8       22.96       24.11      2.68 o 
  -9   2   8       10.57        9.05      1.53 o 
  -8   2   8       19.36       19.61      1.87 o 
  -7   2   8      351.86      370.42      8.64 o 
  -6   2   8      123.00       97.61      4.13 o 
  -5   2   8       29.71       25.78      2.52 o 
  -4   2   8      108.27      122.99      2.71 o 
  -3   2   8      496.44      525.12      3.79 o 
  -2   2   8       30.34       47.05      2.78 o 
  -1   2   8     2643.67     2706.05     16.92 o 
   0   2   8     1525.16     1592.04     14.56 o 
   1   2   8     1645.85     1730.79     11.95 o 
   2   2   8       14.33        6.64      0.89 o 
   3   2   8      258.89      252.61      4.62 o 
   4   2   8        1.28        1.42      0.88 o 
   5   2   8       31.71       32.65      2.11 o 
   6   2   8        3.03        2.64      1.56 o 
   7   2   8       78.28       75.59      3.49 o 
   8   2   8       18.05       17.99      2.03 o 
 -10   3   8        0.13        1.63      1.63 o 
  -9   3   8        4.26        2.23      1.93 o 
  -8   3   8       11.05       14.16      1.79 o 
  -7   3   8      129.34      120.53      4.09 o 
  -6   3   8        3.77        5.32      1.62 o 
  -5   3   8        8.88        8.30      1.14 o 
  -4   3   8       76.98       63.87      1.09 o 
  -3   3   8        0.16        0.67      0.32 o 
  -2   3   8     1106.10     1169.33     25.74 o 
  -1   3   8       50.77       56.14      1.53 o 
   0   3   8      452.73      494.30      6.11 o 
   1   3   8       26.94       23.85      1.09 o 
   2   3   8        4.05        7.46      0.91 o 
   3   3   8      126.57      123.94      3.17 o 
   4   3   8       66.62       70.23      3.01 o 
   5   3   8        0.01       -0.48      1.24 o 
   6   3   8       38.38       42.41      3.74 o 
   7   3   8       31.26       29.40      2.29 o 
   8   3   8       11.44       14.22      3.51 o 
  -9   4   8       44.07       43.85      2.95 o 
  -8   4   8        0.00       -1.30      1.30 o 
  -7   4   8        0.38        0.71      1.14 o 
  -6   4   8      374.92      345.96      6.40 o 
  -5   4   8        2.66        1.79      1.12 o 
  -4   4   8      567.63      548.40      7.19 o 
  -3   4   8      227.87      229.99      2.34 o 
  -2   4   8      316.15      324.16      3.05 o 
  -1   4   8     1916.40     2123.82     12.81 o 
   0   4   8       78.07       70.08      1.87 o 
   1   4   8     2977.74     3285.37     35.95 o 
   2   4   8       59.37       54.02      1.99 o 
   3   4   8      193.80      180.28      3.86 o 
   4   4   8       19.25       15.32      1.38 o 
   5   4   8      103.03       76.32      4.20 o 
   6   4   8        0.96        1.87      1.07 o 
   7   4   8        0.93        3.26      1.92 o 
   8   4   8        0.57        3.01      1.74 o 
  -9   5   8       56.32       57.95      2.95 o 
  -8   5   8        2.30        0.04      1.40 o 
  -7   5   8       86.47       85.99      3.45 o 
  -6   5   8        7.67        9.96      1.60 o 
  -5   5   8        0.20        0.37      0.84 o 
  -4   5   8      779.18      784.02      6.76 o 
  -3   5   8      126.43      138.51      1.64 o 
  -2   5   8      643.01      657.98      4.33 o 
  -1   5   8       19.53       13.32      0.67 o 
   0   5   8      462.01      430.68      4.63 o 
   1   5   8      105.50       97.58      2.16 o 
   2   5   8      216.93      187.73      3.86 o 
   3   5   8       62.50       53.44      1.55 o 
   4   5   8      159.04      157.14      4.34 o 
   5   5   8        4.51        4.72      2.32 o 
   6   5   8      391.55      380.19     11.31 o 
   7   5   8        5.51        9.49      2.48 o 
   8   5   8       43.00       29.13      3.13 o 
  -9   6   8        0.09        0.68      1.18 o 
  -8   6   8       48.23       50.62      3.04 o 
  -7   6   8       25.78       25.21      2.07 o 
  -6   6   8      883.51      920.33     11.22 o 
  -5   6   8      114.96      132.84      3.30 o 
  -4   6   8     1775.71     1737.43     29.51 o 
  -3   6   8       29.62       33.63      0.93 o 
  -2   6   8     1197.20     1093.01      5.78 o 
  -1   6   8      100.58       94.25      1.93 o 
   0   6   8      431.18      394.81      4.29 o 
   1   6   8        5.59        6.20      0.65 o 
   2   6   8       33.20       32.69      1.12 o 
   3   6   8       16.18       20.29      1.24 o 
   4   6   8      734.97      736.77     11.51 o 
   5   6   8        9.98       13.57      1.83 o 
   6   6   8      299.11      300.98      8.55 o 
   7   6   8       42.99       50.27      4.03 o 
   8   6   8       24.41       35.33      3.66 o 
  -9   7   8        1.78        2.19      1.41 o 
  -8   7   8        5.50        7.95      1.45 o 
  -7   7   8       23.89       29.69      2.24 o 
  -6   7   8       53.68       55.94      2.68 o 
  -5   7   8       15.99       23.44      1.67 o 
  -4   7   8      205.38      203.40      3.14 o 
  -3   7   8       50.08       49.12      1.52 o 
  -2   7   8      416.75      412.25      4.08 o 
  -1   7   8       14.90       16.65      0.63 o 
   0   7   8        5.43        5.61      0.55 o 
   1   7   8       13.19       15.68      0.76 o 
   2   7   8       56.27       57.80      1.49 o 
   3   7   8      305.27      302.61      4.69 o 
   4   7   8       49.63       58.25      2.27 o 
   5   7   8        0.20        3.15      1.29 o 
   6   7   8      145.75      150.81      4.74 o 
   7   7   8       28.02       31.88      3.51 o 
   8   7   8      117.69      136.15      6.71 o 
  -9   8   8      107.99      113.47      6.37 o 
  -8   8   8       30.23       38.44      2.39 o 
  -7   8   8      101.15       98.57      3.82 o 
  -6   8   8       98.47       97.99      3.48 o 
  -5   8   8       22.70       21.91      1.87 o 
  -4   8   8      579.50      563.95      5.48 o 
  -3   8   8      396.65      378.97      4.08 o 
  -2   8   8      251.36      245.26      3.72 o 
  -1   8   8      208.20      197.02      2.66 o 
   0   8   8       59.36       55.39      1.47 o 
   1   8   8      384.01      374.00      4.90 o 
   2   8   8       67.99       75.55      3.27 o 
   3   8   8      168.34      154.75      3.44 o 
   4   8   8        0.73        0.11      0.88 o 
   5   8   8        0.90       -0.55      0.89 o 
   6   8   8       35.03       41.50      3.49 o 
   7   8   8       38.71       47.64      7.67 o 
  -8   9   8        3.81        3.67      2.34 o 
  -7   9   8       27.14       28.46      2.39 o 
  -6   9   8        0.03       -1.26      1.71 o 
  -5   9   8        4.43        5.63      1.16 o 
  -4   9   8      235.50      238.22      5.23 o 
  -3   9   8      271.80      271.05      3.88 o 
  -2   9   8       13.61       17.76      1.09 o 
  -1   9   8        6.12        3.84      0.66 o 
   0   9   8       30.96       35.90      1.21 o 
   1   9   8        0.02       -0.69      0.69 o 
   2   9   8        2.84        3.03      0.75 o 
   3   9   8        3.23        0.81      0.78 o 
   4   9   8        5.63        3.30      0.89 o 
   5   9   8       13.29        9.14      1.41 o 
   6   9   8        8.54       11.64      2.99 o 
   7   9   8        0.17        3.39      3.90 o 
  -8  10   8        0.45        2.08      1.65 o 
  -7  10   8        4.42        2.85      1.55 o 
  -6  10   8        1.56        1.82      1.04 o 
  -5  10   8       79.87       84.77      3.02 o 
  -4  10   8       19.68       18.92      1.44 o 
  -3  10   8      192.19      179.02      3.21 o 
  -2  10   8      285.92      248.82      3.71 o 
  -1  10   8      692.22      679.06      5.74 o 
   0  10   8       17.30       20.74      1.15 o 
   1  10   8      549.04      554.66      6.68 o 
   2  10   8       78.53       70.68      2.15 o 
   3  10   8      194.12      201.07      4.12 o 
   4  10   8      272.65      287.98      5.30 o 
   5  10   8       46.55       44.29      2.64 o 
   6  10   8       11.60       10.41      2.21 o 
   7  10   8        3.16        2.76      1.82 o 
  -8  11   8        0.00        0.74      1.38 o 
  -7  11   8       21.80       18.80      2.05 o 
  -6  11   8        1.80        1.99      1.51 o 
  -5  11   8        1.12        0.54      0.94 o 
  -4  11   8      109.30      110.44      2.66 o 
  -3  11   8       39.58       32.81      1.64 o 
  -2  11   8      740.02      707.84      7.53 o 
  -1  11   8        1.51       -0.86      0.86 o 
   0  11   8      760.85      746.46      6.76 o 
   1  11   8      175.56      174.39      3.10 o 
   2  11   8      315.63      327.12      4.85 o 
   3  11   8       21.22       22.46      1.49 o 
   4  11   8       69.32       87.33      2.99 o 
   5  11   8       56.74       57.21      3.86 o 
   6  11   8       13.16       17.32      2.57 o 
  -7  12   8        0.34        0.68      1.30 o 
  -6  12   8       38.82       38.39      2.58 o 
  -5  12   8       10.18        9.26      1.16 o 
  -4  12   8       14.16       18.20      1.24 o 
  -3  12   8      111.39       97.17      2.76 o 
  -2  12   8      263.97      272.35      4.69 o 
  -1  12   8        0.18        0.10      0.76 o 
   0  12   8       20.29       17.47      1.27 o 
   1  12   8       40.94       39.02      1.61 o 
   2  12   8      125.27      126.89      3.14 o 
   3  12   8       17.82       18.21      1.41 o 
   4  12   8       44.67       41.84      2.58 o 
   5  12   8        8.60       11.28      2.60 o 
   6  12   8       79.21       92.74      5.72 o 
  -7  13   8       42.68       42.07      2.95 o 
  -6  13   8       17.77       20.37      1.76 o 
  -5  13   8        1.37        0.30      0.94 o 
  -4  13   8       19.78       18.16      1.59 o 
  -3  13   8        4.02        2.71      1.37 o 
  -2  13   8       85.70       79.02      3.64 o 
  -1  13   8        2.14        1.86      0.86 o 
   0  13   8       23.72       22.19      1.48 o 
   1  13   8      107.72      110.44      2.64 o 
   2  13   8       11.45        8.59      0.91 o 
   3  13   8       31.32       24.36      1.76 o 
   4  13   8        1.03       -1.45      1.45 o 
   5  13   8       60.08       59.30      4.32 o 
  -6  14   8        0.06       -1.84      1.84 o 
  -5  14   8       26.51       25.52      2.85 o 
  -4  14   8       10.81        9.23      1.42 o 
  -3  14   8       27.84       30.29      2.04 o 
  -2  14   8       46.43       44.84      2.75 o 
  -1  14   8      102.14      101.57      3.02 o 
   0  14   8        6.36        6.47      1.10 o 
   1  14   8       46.56       46.27      1.85 o 
   2  14   8        3.51        3.89      0.94 o 
   3  14   8       21.85       25.97      1.94 o 
   4  14   8       18.05       18.21      2.00 o 
   5  14   8       32.14       44.32      3.20 o 
  -5  15   8       96.01       91.79      5.24 o 
  -4  15   8        5.19        4.86      2.29 o 
  -3  15   8       25.56       22.86      1.94 o 
  -2  15   8        1.78       -0.51      1.09 o 
  -1  15   8       51.37       57.84      2.71 o 
   0  15   8        5.88        8.01      1.24 o 
   1  15   8       84.93       87.70      3.22 o 
   2  15   8        0.33        2.26      0.98 o 
   3  15   8      117.43      136.99      4.98 o 
   4  15   8        1.30       -0.09      1.37 o 
  -4  16   8       29.02       24.10      2.92 o 
  -3  16   8       17.02       15.17      1.71 o 
  -2  16   8        6.72        4.44      1.10 o 
  -1  16   8       91.98       97.46      4.24 o 
   0  16   8        0.03        0.24      1.35 o 
   1  16   8       39.39       40.71      2.84 o 
   2  16   8       19.20       23.53      2.30 o 
   3  16   8        8.94       11.07      1.79 o 
  -3  17   8       63.79       70.21      3.33 o 
  -2  17   8       53.08       51.48      3.99 o 
  -1  17   8        6.51        7.31      1.67 o 
   0  17   8       17.59       21.59      3.12 o 
   1  17   8       95.26      105.85      5.70 o 
   2  17   8        7.90        7.79      2.11 o 
  -9   0   9       18.56       18.14      2.48 o 
  -7   0   9      129.35      133.41      7.28 o 
  -5   0   9       30.99       28.94      1.92 o 
  -3   0   9       89.31       73.25      1.63 o 
  -1   0   9     1433.53     1407.47     11.48 o 
   1   0   9      126.53      142.25      5.20 o 
   3   0   9       24.82       26.79      2.60 o 
   5   0   9        7.42       12.22      2.86 o 
   7   0   9        0.23        2.60      2.34 o 
 -10   1   9        6.46        6.62      4.03 o 
  -9   1   9       46.39       45.18      2.42 o 
  -8   1   9        3.47        1.65      1.20 o 
  -7   1   9       42.28       41.67      2.94 o 
  -6   1   9      193.14      194.00      5.88 o 
  -5   1   9      274.71      255.68      4.18 o 
  -4   1   9      149.71      140.53      2.20 o 
  -3   1   9     1047.68     1031.23      5.97 o 
  -2   1   9     2880.93     2953.68     17.35 o 
  -1   1   9     1004.20     1014.31     10.32 o 
   0   1   9      749.94      795.69     19.50 o 
   1   1   9      368.54      361.87      6.16 o 
   2   1   9     1659.00     1677.76     24.97 o 
   3   1   9        6.78        6.34      1.02 o 
   4   1   9       93.21       85.26      2.90 o 
   5   1   9      594.88      574.07      9.23 o 
   6   1   9       14.04       14.64      1.75 o 
   7   1   9       71.33       73.80      3.49 o 
   8   1   9        5.16        3.88      1.33 o 
 -10   2   9       22.98       23.67      3.03 o 
  -9   2   9        2.16       -1.55      1.55 o 
  -8   2   9       63.09       62.21      3.75 o 
  -7   2   9       21.30       22.17      2.44 o 
  -6   2   9       27.76       35.37      2.55 o 
  -5   2   9       15.33        9.20      0.92 o 
  -4   2   9      128.43      118.12      1.99 o 
  -3   2   9        0.34        2.74      0.58 o 
  -2   2   9      868.42      932.41      6.90 o 
  -1   2   9       50.80       23.39      1.17 o 
   0   2   9       84.15       81.38      2.19 o 
   1   2   9      386.48      358.42      6.34 o 
   2   2   9       17.47       13.45      1.25 o 
   3   2   9       43.30       51.22      2.22 o 
   4   2   9        2.54        1.58      1.43 o 
   5   2   9      121.48      117.10      3.67 o 
   6   2   9       37.46       34.88      2.33 o 
   7   2   9        9.20       11.44      1.70 o 
   8   2   9        1.24        0.95      1.56 o 
  -9   3   9        1.80       -1.64      1.64 o 
  -8   3   9      176.70      177.86      5.64 o 
  -7   3   9        7.20        7.77      1.38 o 
  -6   3   9      158.25      152.33      5.59 o 
  -5   3   9      220.57      209.44      4.55 o 
  -4   3   9      400.85      378.75      3.67 o 
  -3   3   9      491.64      483.40      4.76 o 
  -2   3   9      128.11      133.38      2.40 o 
  -1   3   9      179.23      174.39      2.01 o 
   0   3   9        6.84        3.87      0.46 o 
   1   3   9      113.57      116.39      3.40 o 
   2   3   9      184.08      195.89     11.83 o 
   3   3   9      170.78      178.31      4.01 o 
   4   3   9      110.72      105.93      3.21 o 
   5   3   9       90.33       84.04      3.17 o 
   6   3   9        7.13        8.03      1.31 o 
   7   3   9        3.14        3.29      2.21 o 
   8   3   9       13.54       13.95      2.60 o 
  -9   4   9       12.81       15.24      1.95 o 
  -8   4   9       39.78       38.45      2.55 o 
  -7   4   9        0.01       -1.47      1.47 o 
  -6   4   9      195.56      186.86      4.09 o 
  -5   4   9       43.21       55.56      2.43 o 
  -4   4   9       14.54       11.55      0.72 o 
  -3   4   9      231.34      233.16      2.93 o 
  -2   4   9        1.28        0.80      0.43 o 
  -1   4   9      814.10      782.03      6.38 o 
   0   4   9        6.76        2.41      0.46 o 
   1   4   9      524.15      513.50      6.38 o 
   2   4   9      236.71      279.24      4.32 o 
   3   4   9       40.72       37.09      1.74 o 
   4   4   9       39.95       45.49      2.39 o 
   5   4   9      128.73      137.37      4.34 o 
   6   4   9        0.09        2.90      1.74 o 
   7   4   9        1.41        0.65      2.47 o 
   8   4   9       27.23       29.77      3.31 o 
  -9   5   9       58.39       63.51      3.55 o 
  -8   5   9       10.71        2.26      1.95 o 
  -7   5   9      160.10      154.69      4.74 o 
  -6   5   9      106.36      106.87      3.21 o 
  -5   5   9     1110.87     1039.25     13.66 o 
  -4   5   9       49.54       39.82      2.97 o 
  -3   5   9      305.50      292.06      3.63 o 
  -2   5   9      100.10       84.49      1.45 o 
  -1   5   9      532.57      538.03      4.68 o 
   0   5   9      478.49      436.63      4.81 o 
   1   5   9        4.92        6.13      0.69 o 
   2   5   9      356.87      345.46      4.50 o 
   3   5   9      200.74      210.57      4.23 o 
   4   5   9      531.55      523.88     12.91 o 
   5   5   9      401.68      398.80      9.38 o 
   6   5   9       78.58       95.37      5.05 o 
   7   5   9      163.66      163.02      6.71 o 
   8   5   9        2.86        1.36      1.62 o 
  -9   6   9        0.03       -0.02      1.28 o 
  -8   6   9       43.20       40.28      2.60 o 
  -7   6   9      126.72      138.45      4.38 o 
  -6   6   9        1.00        3.78      1.23 o 
  -5   6   9      706.96      701.49      8.97 o 
  -4   6   9      274.90      273.19      3.86 o 
  -3   6   9      503.40      519.28      3.63 o 
  -2   6   9       38.93       38.24      0.98 o 
  -1   6   9      676.85      687.79      5.92 o 
   0   6   9      175.95      166.46      2.95 o 
   1   6   9       43.58       41.87      1.38 o 
   2   6   9        0.10        0.77      0.38 o 
   3   6   9       47.53       40.21      1.76 o 
   4   6   9      157.09      170.09      3.72 o 
   5   6   9       40.80       34.52      2.39 o 
   6   6   9        1.19        9.26      1.83 o 
   7   6   9        3.09        6.78      2.06 o 
   8   6   9       10.39       17.53      3.64 o 
  -9   7   9        0.01       -0.71      1.19 o 
  -8   7   9        1.85        0.92      1.39 o 
  -7   7   9       88.12       83.08      3.44 o 
  -6   7   9       44.52       32.62      1.93 o 
  -5   7   9      996.71      981.41      9.74 o 
  -4   7   9      144.12      141.41      2.85 o 
  -3   7   9     2812.66     2679.47     16.84 o 
  -2   7   9      138.00      148.46      2.19 o 
  -1   7   9       37.84       32.51      0.88 o 
   0   7   9      373.25      389.86      4.41 o 
   1   7   9      508.07      462.71      4.29 o 
   2   7   9       43.55       50.47      1.79 o 
   3   7   9      227.14      218.50      4.39 o 
   4   7   9       94.21      103.34      3.34 o 
   5   7   9      237.07      227.40      5.63 o 
   6   7   9      103.27      105.86      4.05 o 
   7   7   9       42.35       46.88      4.29 o 
  -9   8   9       11.77        9.03      5.85 o 
  -8   8   9        7.61        3.31      1.45 o 
  -7   8   9        0.52        2.86      3.12 o 
  -6   8   9       43.41       45.15      2.17 o 
  -5   8   9      209.88      215.42      3.93 o 
  -4   8   9       70.94       69.35      2.34 o 
  -3   8   9     1032.70     1004.48     13.98 o 
  -2   8   9      387.62      364.58      4.24 o 
  -1   8   9      217.25      188.10      2.64 o 
   0   8   9      112.87       96.90      2.19 o 
   1   8   9        2.63        3.99      0.59 o 
   2   8   9      208.50      206.65      3.86 o 
   3   8   9        4.29        1.09      0.79 o 
   4   8   9       75.97       67.97      2.48 o 
   5   8   9        3.81        2.38      1.64 o 
   6   8   9       17.83       17.73      5.98 o 
   7   8   9       97.88      111.10      5.88 o 
  -8   9   9        7.58        8.35      2.11 o 
  -7   9   9       13.46       18.18      2.88 o 
  -6   9   9       38.00       42.17      3.31 o 
  -5   9   9      103.37      100.02      3.25 o 
  -4   9   9      130.73      126.30      3.12 o 
  -3   9   9       19.30       17.55      1.09 o 
  -2   9   9       19.10       22.71      1.19 o 
  -1   9   9       28.40       24.55      1.07 o 
   0   9   9        4.01        5.07      0.66 o 
   1   9   9      370.51      340.64      4.26 o 
   2   9   9        3.56        3.73      0.87 o 
   3   9   9        2.68        3.58      0.91 o 
   4   9   9       12.99       10.92      1.81 o 
   5   9   9       13.38       11.34      2.23 o 
   6   9   9        1.81        7.02      2.02 o 
   7   9   9       10.86       18.08      3.03 o 
  -8  10   9       44.01       36.91      2.93 o 
  -7  10   9       41.46       45.25      2.59 o 
  -6  10   9       18.55       18.27      2.65 o 
  -5  10   9       69.13       74.47      2.89 o 
  -4  10   9       27.88       21.12      1.33 o 
  -3  10   9      107.21       85.64      2.28 o 
  -2  10   9       14.38        8.80      0.90 o 
  -1  10   9       46.77       50.22      1.62 o 
   0  10   9      481.05      509.30      6.50 o 
   1  10   9      195.96      186.37      3.45 o 
   2  10   9      141.67      127.75      2.95 o 
   3  10   9      660.94      652.02     10.04 o 
   4  10   9       94.80      104.99      3.86 o 
   5  10   9       23.00       15.97      2.57 o 
   6  10   9        0.67        0.85      1.74 o 
  -7  11   9        2.53        2.84      1.53 o 
  -6  11   9       14.34       20.72      2.48 o 
  -5  11   9       39.15       35.44      2.09 o 
  -4  11   9      330.68      315.55      4.69 o 
  -3  11   9      155.22      158.28      3.44 o 
  -2  11   9        4.43        7.74      1.05 o 
  -1  11   9      344.26      355.09      4.64 o 
   0  11   9       31.39       34.37      1.73 o 
   1  11   9      352.29      362.94      4.67 o 
   2  11   9       21.32       21.69      1.39 o 
   3  11   9       68.71       70.11      3.12 o 
   4  11   9       73.43       76.56      3.37 o 
   5  11   9        7.93       10.03      2.08 o 
   6  11   9       25.91       29.90      3.31 o 
  -7  12   9       56.09       53.88      3.99 o 
  -6  12   9        1.19        0.46      1.56 o 
  -5  12   9       36.38       36.17      1.98 o 
  -4  12   9       16.46       17.99      1.22 o 
  -3  12   9       11.88       10.92      1.38 o 
  -2  12   9      149.24      161.82      3.65 o 
  -1  12   9       67.83       62.05      2.07 o 
   0  12   9      151.71      137.19      3.27 o 
   1  12   9       50.09       48.83      1.76 o 
   2  12   9       19.48       20.70      1.38 o 
   3  12   9       20.73       20.42      1.71 o 
   4  12   9       11.10        8.25      1.81 o 
   5  12   9       16.20       10.78      2.73 o 
   6  12   9        5.91        7.89      2.18 o 
  -6  13   9        1.92       -0.13      1.17 o 
  -5  13   9        6.24        5.81      2.06 o 
  -4  13   9       20.97       20.67      1.83 o 
  -3  13   9       45.87       50.21      2.26 o 
  -2  13   9        2.00        5.08      1.19 o 
  -1  13   9      379.25      390.06      5.26 o 
   0  13   9       45.81       49.88      2.10 o 
   1  13   9       46.35       46.47      1.81 o 
   2  13   9       24.95       27.11      1.45 o 
   3  13   9        3.85        4.92      1.25 o 
   4  13   9        7.52        4.93      1.22 o 
   5  13   9       17.69       11.97      2.47 o 
  -6  14   9       15.31       10.37      2.99 o 
  -5  14   9        0.07        0.13      1.69 o 
  -4  14   9        5.00        6.71      1.21 o 
  -3  14   9        1.29        1.80      1.01 o 
  -2  14   9        1.18        3.01      1.04 o 
  -1  14   9        0.97       -0.01      0.87 o 
   0  14   9       33.45       39.31      1.97 o 
   1  14   9        4.50        7.46      1.13 o 
   2  14   9       38.87       44.50      2.42 o 
   3  14   9       30.52       27.66      2.35 o 
   4  14   9       15.37       12.99      1.90 o 
  -5  15   9       12.83       19.48      2.92 o 
  -4  15   9        3.33        0.43      1.32 o 
  -3  15   9        5.59        4.77      1.19 o 
  -2  15   9       14.47       12.76      1.84 o 
  -1  15   9        0.02        2.24      1.43 o 
   0  15   9      135.90      142.58      3.71 o 
   1  15   9        4.09        6.99      1.55 o 
   2  15   9      153.17      171.35      4.59 o 
   3  15   9       24.74       31.15      2.63 o 
   4  15   9       20.15       15.17      2.00 o 
  -4  16   9        8.75        5.45      1.39 o 
  -3  16   9       10.80        6.57      1.41 o 
  -2  16   9        0.05       -1.12      1.12 o 
  -1  16   9        9.10        8.14      1.61 o 
   0  16   9        2.18        4.27      1.87 o 
   1  16   9        2.57        3.16      1.40 o 
   2  16   9       12.37       17.49      2.76 o 
  -2  17   9       13.87       14.17      2.15 o 
  -1  17   9       10.05        6.46      2.11 o 
   0  17   9      104.95      102.47      5.59 o 
   1  17   9       39.25       45.51      4.16 o 
  -8   0  10        1.79       -2.34      2.34 o 
  -6   0  10      209.88      200.50      8.58 o 
  -4   0  10      163.13      150.10      3.37 o 
  -2   0  10      307.44      297.19      4.02 o 
   0   0  10      174.19      179.70      5.46 o 
   2   0  10       50.43       42.26      2.39 o 
   4   0  10      698.87      680.56     15.34 o 
   6   0  10        6.09        2.34      1.82 o 
   8   0  10       14.79       20.48      2.87 o 
  -9   1  10       12.62       13.88      1.84 o 
  -8   1  10       34.95       31.33      3.40 o 
  -7   1  10       17.01       18.17      2.29 o 
  -6   1  10      368.65      361.28      6.50 o 
  -5   1  10       55.11       52.50      2.04 o 
  -4   1  10      857.84      862.42      6.86 o 
  -3   1  10       76.11       78.93      1.65 o 
  -2   1  10       16.70       13.26      0.64 o 
  -1   1  10      201.70      225.73      2.83 o 
   0   1  10      125.53      143.95      2.95 o 
   1   1  10       26.85       23.68      1.65 o 
   2   1  10      160.40      130.49      4.13 o 
   3   1  10       42.40       34.91      1.94 o 
   4   1  10      354.93      346.22      6.29 o 
   5   1  10       67.07       60.88      3.00 o 
   6   1  10       57.13       59.52      3.07 o 
   7   1  10        4.64        4.90      1.42 o 
   8   1  10       37.77       44.87      3.02 o 
  -9   2  10       16.84       14.48      2.25 o 
  -8   2  10        1.55        2.30      1.29 o 
  -7   2  10        0.02        2.40      1.49 o 
  -6   2  10       31.52       24.96      1.90 o 
  -5   2  10        1.42        1.12      0.68 o 
  -4   2  10      189.61      190.02      2.65 o 
  -3   2  10      453.29      399.77      3.71 o 
  -2   2  10      744.67      759.98     10.89 o 
  -1   2  10     1075.76     1168.49      7.92 o 
   0   2  10       58.31       70.69      1.73 o 
   1   2  10        0.01        0.65      0.72 o 
   2   2  10      451.19      434.05      8.46 o 
   3   2  10      220.32      208.13      6.03 o 
   4   2  10        0.39       -1.27      1.27 o 
   5   2  10      127.66      120.24      3.93 o 
   6   2  10        0.06        4.57      1.31 o 
   7   2  10        1.45        4.27      1.49 o 
   8   2  10        1.17        0.91      1.65 o 
  -9   3  10        6.42        4.69      1.37 o 
  -8   3  10        7.18       17.12      2.83 o 
  -7   3  10      165.87      162.99      4.75 o 
  -6   3  10       18.14       18.95      1.68 o 
  -5   3  10       13.54       13.12      1.11 o 
  -4   3  10      234.60      231.62      2.66 o 
  -3   3  10      287.50      265.79      2.93 o 
  -2   3  10       19.75       18.62      0.74 o 
  -1   3  10      941.30      886.54      8.03 o 
   0   3  10       41.73       35.55      1.10 o 
   1   3  10     1848.76     1900.00     63.97 o 
   2   3  10       51.91       57.83      2.73 o 
   3   3  10      475.60      462.05      9.70 o 
   4   3  10      141.00      161.90      4.23 o 
   5   3  10       17.93       21.85      2.57 o 
   6   3  10        2.08        3.86      2.09 o 
   7   3  10        2.09        0.74      1.74 o 
   8   3  10        0.57        2.39      2.08 o 
  -9   4  10        3.66        2.94      1.38 o 
  -8   4  10       13.93       15.42      1.79 o 
  -7   4  10        5.65        5.81      1.39 o 
  -6   4  10      143.08      137.00      4.16 o 
  -5   4  10      352.76      331.06      6.62 o 
  -4   4  10      127.34      121.81      1.89 o 
  -3   4  10       29.67       26.35      0.92 o 
  -2   4  10      237.53      226.21      2.92 o 
  -1   4  10       10.65        5.38      0.49 o 
   0   4  10      729.18      778.42     10.55 o 
   1   4  10      636.88      659.36      7.58 o 
   2   4  10      137.56      143.46      2.72 o 
   3   4  10       51.18       56.07      4.05 o 
   4   4  10       89.63       86.20      3.21 o 
   5   4  10        1.44        4.87      1.24 o 
   6   4  10        0.12        4.95      2.06 o 
   7   4  10        0.59        0.59      1.74 o 
   8   4  10        0.68        1.69      2.02 o 
  -9   5  10       47.22       47.61      3.10 o 
  -8   5  10        2.72       -1.92      1.92 o 
  -7   5  10      179.79      166.61      7.15 o 
  -6   5  10      428.49      434.10      8.52 o 
  -5   5  10       47.97       44.89      3.19 o 
  -4   5  10      513.79      497.42      5.05 o 
  -3   5  10       63.65       75.00      1.43 o 
  -2   5  10      101.79       87.06      1.69 o 
  -1   5  10       31.85       46.49      1.50 o 
   0   5  10        2.10        0.38      0.51 o 
   1   5  10        3.11        6.47      0.68 o 
   2   5  10      645.30      611.45      8.13 o 
   3   5  10      163.79      177.88      6.44 o 
   4   5  10      208.52      210.87      4.26 o 
   5   5  10       81.42      104.75      4.67 o 
   6   5  10       75.93       81.54      4.26 o 
   7   5  10       19.38       31.83      2.63 o 
  -9   6  10        0.07       -1.51      1.51 o 
  -8   6  10        0.02       -1.28      1.28 o 
  -7   6  10        7.09        4.19      1.10 o 
  -6   6  10        0.07        3.71      2.74 o 
  -5   6  10      124.10      131.44      3.40 o 
  -4   6  10        8.87        6.70      1.11 o 
  -3   6  10       36.78       38.24      1.34 o 
  -2   6  10       38.87       36.98      1.15 o 
  -1   6  10       85.29       77.47      1.67 o 
   0   6  10       11.63        8.28      0.84 o 
   1   6  10        2.06        1.28      0.40 o 
   2   6  10       86.32       96.27      2.44 o 
   3   6  10       31.87       34.34      2.24 o 
   4   6  10       65.94       67.22      3.77 o 
   5   6  10       83.96       88.03      4.69 o 
   6   6  10        0.10        4.33      1.43 o 
   7   6  10       25.89       34.27      3.40 o 
  -9   7  10        4.23       -1.39      1.39 o 
  -8   7  10      109.24      113.77      4.34 o 
  -7   7  10        1.40       -1.32      1.32 o 
  -6   7  10       53.00       55.35      2.41 o 
  -5   7  10       11.32       11.13      1.19 o 
  -4   7  10      296.69      283.89      3.58 o 
  -3   7  10      475.11      494.59      4.48 o 
  -2   7  10      153.10      140.62      2.13 o 
  -1   7  10      667.37      686.11      5.24 o 
   0   7  10      554.31      545.68      5.39 o 
   1   7  10       16.16       20.90      0.94 o 
   2   7  10       10.41        9.41      0.87 o 
   3   7  10        0.58        0.67      1.14 o 
   4   7  10        0.03       -1.61      1.61 o 
   5   7  10       11.82        8.97      1.57 o 
   6   7  10        3.95        4.79      1.35 o 
   7   7  10       12.75       20.40      3.03 o 
  -8   8  10       22.65       13.37      2.29 o 
  -7   8  10        1.62       -2.60      2.60 o 
  -6   8  10        1.55       -0.30      1.11 o 
  -5   8  10       53.82       51.09      2.40 o 
  -4   8  10      485.25      464.63      5.39 o 
  -3   8  10      146.44      142.70      3.13 o 
  -2   8  10       47.44       45.50      1.53 o 
  -1   8  10        1.39        0.48      0.57 o 
   0   8  10       23.09       21.95      1.15 o 
   1   8  10       29.44       32.59      1.18 o 
   2   8  10       18.71       14.48      2.16 o 
   3   8  10       23.30       21.23      2.17 o 
   4   8  10        3.53        0.33      1.14 o 
   5   8  10       51.75       48.80      2.76 o 
   6   8  10       31.86       44.50      3.77 o 
   7   8  10        4.60        9.21      2.66 o 
  -8   9  10       34.75       32.60      2.65 o 
  -7   9  10       56.39       61.76      3.71 o 
  -6   9  10       15.77       19.95      1.81 o 
  -5   9  10      184.92      193.13      4.51 o 
  -4   9  10       81.78       81.45      2.11 o 
  -3   9  10      249.04      243.25      3.74 o 
  -2   9  10      266.45      237.35      3.65 o 
  -1   9  10      353.09      334.64      3.85 o 
   0   9  10       26.42       18.56      0.99 o 
   1   9  10      170.33      170.35      2.78 o 
   2   9  10       48.77       48.28      2.12 o 
   3   9  10      281.42      293.20      7.70 o 
   4   9  10       70.46       63.90      3.17 o 
   5   9  10       84.22      102.47      4.01 o 
   6   9  10       15.64       16.19      2.57 o 
  -8  10  10       22.93       28.00      2.69 o 
  -7  10  10        4.74        3.28      1.28 o 
  -6  10  10        5.63        5.61      2.21 o 
  -5  10  10        0.48       -0.81      0.99 o 
  -4  10  10       11.13       11.71      1.15 o 
  -3  10  10        0.44       -0.80      0.80 o 
  -2  10  10        1.29       -0.53      0.77 o 
  -1  10  10      158.00      158.36      2.70 o 
   0  10  10      240.03      229.29      3.53 o 
   1  10  10        0.43        0.91      0.64 o 
   2  10  10       10.95        6.32      1.06 o 
   3  10  10       40.12       39.27      3.86 o 
   4  10  10        0.40        6.11      1.57 o 
   5  10  10        0.77        0.08      1.82 o 
   6  10  10       47.40       47.60      3.95 o 
  -7  11  10       46.51       47.33      3.04 o 
  -6  11  10        7.24        5.67      1.31 o 
  -5  11  10       22.10       19.86      1.71 o 
  -4  11  10       85.67       90.69      2.58 o 
  -3  11  10       57.11       56.18      1.81 o 
  -2  11  10      451.65      464.72      5.47 o 
  -1  11  10      175.18      173.66      2.96 o 
   0  11  10      310.98      329.03      4.96 o 
   1  11  10        3.49        1.31      0.69 o 
   2  11  10       35.95       34.41      2.01 o 
   3  11  10        3.23        2.06      1.02 o 
   4  11  10       24.06       22.72      2.06 o 
   5  11  10       85.00       84.19      4.96 o 
   6  11  10       35.67       38.35      3.77 o 
  -7  12  10        2.10        3.32      1.40 o 
  -6  12  10        0.20        1.21      1.31 o 
  -5  12  10        1.74        2.26      1.03 o 
  -4  12  10       23.97       22.47      1.50 o 
  -3  12  10        3.90        4.03      1.04 o 
  -2  12  10       90.16       89.66      2.81 o 
  -1  12  10       86.50       84.09      2.40 o 
   0  12  10        0.01        0.20      0.92 o 
   1  12  10       74.39       72.90      2.76 o 
   2  12  10        7.47        7.10      1.17 o 
   3  12  10       54.13       39.80      2.20 o 
   4  12  10       10.97       14.16      1.89 o 
   5  12  10        2.33       -1.43      1.84 o 
  -6  13  10       23.23       19.30      1.71 o 
  -5  13  10        0.37       -1.69      1.69 o 
  -4  13  10      128.78      125.55      3.45 o 
  -3  13  10      142.56      148.14      3.67 o 
  -2  13  10      516.72      528.21      7.10 o 
  -1  13  10      150.35      147.52      3.24 o 
   0  13  10      139.63      135.87      3.46 o 
   1  13  10       74.90       79.64      2.95 o 
   2  13  10       56.17       62.14      2.41 o 
   3  13  10       13.67       11.77      1.47 o 
   4  13  10        0.83        0.22      1.67 o 
   5  13  10       25.72       29.31      2.60 o 
  -6  14  10        5.17        4.35      2.10 o 
  -5  14  10       47.39       53.18      4.50 o 
  -4  14  10        4.58        3.23      1.12 o 
  -3  14  10      133.74      133.51      3.97 o 
  -2  14  10        9.91        6.90      2.05 o 
  -1  14  10        3.81        4.48      1.36 o 
   0  14  10        2.38        3.15      1.12 o 
   1  14  10       15.92       14.93      1.58 o 
   2  14  10        0.34       -0.13      1.01 o 
   3  14  10        0.57        0.15      1.30 o 
   4  14  10        0.61        0.66      1.33 o 
  -5  15  10      112.33      129.78      5.10 o 
  -4  15  10        3.50       -1.02      2.25 o 
  -3  15  10       86.49       83.20      3.44 o 
  -2  15  10        4.31        2.06      1.10 o 
  -1  15  10      131.20      137.56      4.22 o 
   0  15  10        0.25        0.11      1.11 o 
   1  15  10       55.23       66.05      3.43 o 
   2  15  10        2.71        3.19      1.28 o 
   3  15  10       29.80       28.37      2.45 o 
  -4  16  10        6.58        6.53      1.53 o 
  -3  16  10       17.29       12.69      1.68 o 
  -2  16  10        0.90       -1.15      1.15 o 
  -1  16  10        4.22        5.07      2.11 o 
   0  16  10        4.00        5.48      1.57 o 
   1  16  10        2.66        4.74      1.40 o 
   2  16  10        0.11        1.05      1.92 o 
  -1  17  10       22.53       17.02      2.66 o 
   0  17  10       78.31       76.43      4.85 o 
  -9   0  11       16.24       15.85      2.66 o 
  -7   0  11       33.16       31.73      3.90 o 
  -5   0  11      327.08      334.89      5.54 o 
  -3   0  11        5.53        7.55      1.59 o 
  -1   0  11       71.04       78.25      1.54 o 
   1   0  11     1283.74     1311.71     20.28 o 
   3   0  11       61.76       57.64      3.03 o 
   5   0  11       82.71      106.07      4.77 o 
   7   0  11        0.51       -0.13      1.47 o 
  -9   1  11      113.45      126.10      4.02 o 
  -8   1  11       12.68       12.72      2.21 o 
  -7   1  11      170.54      170.57     11.83 o 
  -6   1  11        1.89        8.50      1.80 o 
  -5   1  11     1161.92     1122.07      8.02 o 
  -4   1  11      516.96      519.23      4.78 o 
  -3   1  11     1482.91     1475.04      7.66 o 
  -2   1  11      442.43      415.21      3.89 o 
  -1   1  11      547.46      516.99      5.56 o 
   0   1  11        0.22        1.06      0.67 o 
   1   1  11      260.10      239.11      5.24 o 
   2   1  11      144.67      125.50      6.12 o 
   3   1  11      106.60      105.71      3.71 o 
   4   1  11       10.19        4.87      1.30 o 
   5   1  11      355.53      346.29      6.89 o 
   6   1  11       42.28       44.29      2.79 o 
   7   1  11      110.95      101.41      4.20 o 
  -9   2  11       13.29       14.77      2.75 o 
  -8   2  11       85.08       75.42      4.29 o 
  -7   2  11        1.00        5.44      1.81 o 
  -6   2  11      431.03      394.24      7.00 o 
  -5   2  11      127.53      113.03      2.51 o 
  -4   2  11        6.52        9.61      0.72 o 
  -3   2  11        1.31       -0.15      0.47 o 
  -2   2  11       10.99       15.94      0.64 o 
  -1   2  11      168.18      165.36      2.46 o 
   0   2  11        8.50        4.41      0.45 o 
   1   2  11       17.58       11.63      1.22 o 
   2   2  11      407.94      422.80      8.08 o 
   3   2  11      450.93      466.54      8.28 o 
   4   2  11      584.98      575.41      8.48 o 
   5   2  11        7.89        7.39      2.06 o 
   6   2  11       15.23       14.85      1.90 o 
   7   2  11        0.23        2.10      1.33 o 
  -9   3  11        1.57       -0.50      1.45 o 
  -8   3  11      318.01      344.55      8.95 o 
  -7   3  11       30.98       34.60      3.13 o 
  -6   3  11       87.45       99.42      3.49 o 
  -5   3  11       34.94       34.58      1.49 o 
  -4   3  11      417.03      394.53      8.84 o 
  -3   3  11       44.07       40.34      1.20 o 
  -2   3  11      528.77      512.70      8.61 o 
  -1   3  11       12.45        7.24      0.61 o 
   0   3  11      675.55      605.28      6.30 o 
   1   3  11      147.85      161.14      4.81 o 
   2   3  11      107.79       89.96      3.77 o 
   3   3  11        4.36        4.66      1.48 o 
   4   3  11      292.77      272.90      5.76 o 
   5   3  11       13.31       10.70      1.57 o 
   6   3  11      128.98      129.71      4.47 o 
   7   3  11       11.65       16.05      2.99 o 
  -9   4  11        3.26        1.44      1.33 o 
  -8   4  11        6.61        4.56      2.47 o 
  -7   4  11       36.23       33.51      2.89 o 
  -6   4  11       76.34       69.93      3.09 o 
  -5   4  11       69.31       54.68      1.80 o 
  -4   4  11      122.44      123.34      2.69 o 
  -3   4  11      351.56      360.20      3.88 o 
  -2   4  11      214.00      230.65      2.99 o 
  -1   4  11      637.75      646.46      6.09 o 
   0   4  11      142.96      153.72      2.56 o 
   1   4  11       64.21       66.31      3.99 o 
   2   4  11      117.19      114.37      4.32 o 
   3   4  11      496.64      483.80     24.32 o 
   4   4  11       70.85       64.54      2.79 o 
   5   4  11      128.03      117.64      3.94 o 
   6   4  11       33.31       43.47      5.59 o 
   7   4  11        2.71        4.42      2.02 o 
  -9   5  11       42.76       48.88      4.05 o 
  -8   5  11       34.83       31.14      2.49 o 
  -7   5  11       59.44       68.23      4.50 o 
  -6   5  11      444.07      437.33      6.67 o 
  -5   5  11       66.52       63.11      2.68 o 
  -4   5  11      895.03      875.06      7.36 o 
  -3   5  11        2.22        1.38      0.45 o 
  -2   5  11      186.55      155.43      2.70 o 
  -1   5  11      127.15      142.12      3.12 o 
   0   5  11        1.48        0.25      0.53 o 
   1   5  11       33.87       36.39      1.73 o 
   2   5  11      210.57      204.60      4.80 o 
   3   5  11        4.11        8.61      1.60 o 
   4   5  11      101.97      107.90      3.95 o 
   5   5  11        2.08        0.66      1.62 o 
   6   5  11       96.56      102.50      4.67 o 
   7   5  11       14.95       11.33      1.76 o 
  -9   6  11        0.09       -0.61      1.35 o 
  -8   6  11        0.69        0.66      1.25 o 
  -7   6  11        3.65        1.66      1.22 o 
  -6   6  11       42.97       53.78      2.43 o 
  -5   6  11       26.32       24.24      2.06 o 
  -4   6  11      113.91       98.07      2.25 o 
  -3   6  11      161.55      153.43      2.62 o 
  -2   6  11        4.06        4.86      0.53 o 
  -1   6  11       61.66       61.77      2.79 o 
   0   6  11        3.95        4.75      0.76 o 
   1   6  11       90.41       98.22      2.62 o 
   2   6  11        3.85        2.51      1.43 o 
   3   6  11       53.80       54.00      2.80 o 
   4   6  11        9.33        8.75      1.45 o 
   5   6  11       14.15       16.63      2.94 o 
   6   6  11       24.44       35.49      2.75 o 
   7   6  11        0.76       -0.02      1.95 o 
  -9   7  11        5.63        2.29      1.74 o 
  -8   7  11        0.48       -1.35      1.35 o 
  -7   7  11       19.66       13.53      2.45 o 
  -6   7  11        5.11        4.33      1.02 o 
  -5   7  11       44.35       47.44      1.93 o 
  -4   7  11       64.24       68.97      2.45 o 
  -3   7  11        0.91       -0.14      0.92 o 
  -2   7  11      197.73      205.71      2.87 o 
  -1   7  11      365.08      327.35      3.73 o 
   0   7  11       74.87       71.75      2.55 o 
   1   7  11      547.07      549.49      7.62 o 
   2   7  11       79.29       75.27      3.10 o 
   3   7  11       52.65       51.75      2.74 o 
   4   7  11        1.44        0.43      1.37 o 
   5   7  11        1.44       -0.47      1.27 o 
   6   7  11        4.85        5.85      1.87 o 
   7   7  11       12.75       16.24      2.85 o 
  -8   8  11        0.02       -2.34      2.86 o 
  -7   8  11        6.30        5.19      4.03 o 
  -6   8  11        3.13        2.35      1.13 o 
  -5   8  11        3.06        4.65      1.10 o 
  -4   8  11       26.14       23.53      1.55 o 
  -3   8  11      147.68      147.68      2.81 o 
  -2   8  11        1.64        2.03      0.65 o 
  -1   8  11       89.88       82.85      1.80 o 
   0   8  11        3.48        3.62      0.67 o 
   1   8  11       30.37       26.41      1.39 o 
   2   8  11       13.67       14.94      1.39 o 
   3   8  11       43.07       45.78      2.63 o 
   4   8  11        1.48        0.52      1.14 o 
   5   8  11        0.27       -0.65      1.47 o 
   6   8  11        0.90        2.03      1.92 o 
  -8   9  11        6.45        5.07      1.81 o 
  -7   9  11        0.01       -2.21      2.21 o 
  -6   9  11      231.58      224.46      5.23 o 
  -5   9  11       30.48       29.92      2.33 o 
  -4   9  11      255.96      254.32      3.79 o 
  -3   9  11       56.69       52.25      1.81 o 
  -2   9  11      447.81      451.28      5.10 o 
  -1   9  11        6.31        5.12      0.76 o 
   0   9  11       54.62       61.59      1.95 o 
   1   9  11       11.10       12.53      1.21 o 
   2   9  11      419.29      412.46      6.31 o 
   3   9  11        3.34        2.48      1.18 o 
   4   9  11       88.40       94.54      3.89 o 
   5   9  11       14.21       12.85      1.91 o 
   6   9  11       64.16       81.27      5.85 o 
  -8  10  11        0.06        0.83      1.18 o 
  -7  10  11       13.01       12.66      2.74 o 
  -6  10  11       10.43        6.78      1.19 o 
  -5  10  11        2.48        2.30      0.97 o 
  -4  10  11      183.01      177.26      3.26 o 
  -3  10  11        2.20       -0.76      0.76 o 
  -2  10  11       41.65       36.45      1.53 o 
  -1  10  11      276.57      244.11      3.44 o 
   0  10  11        0.10        0.23      0.67 o 
   1  10  11        0.69       -1.06      1.06 o 
   2  10  11        3.52        1.51      1.24 o 
   3  10  11        1.92       -0.36      1.01 o 
   4  10  11        0.02        2.56      1.35 o 
   5  10  11       43.63       52.15      3.07 o 
   6  10  11       10.05       20.60      3.11 o 
  -7  11  11       39.84       43.44      2.58 o 
  -6  11  11       11.87       10.08      1.41 o 
  -5  11  11      138.07      153.54      3.77 o 
  -4  11  11       53.51       51.95      2.04 o 
  -3  11  11       13.80       17.50      1.23 o 
  -2  11  11      131.89      121.44      2.82 o 
  -1  11  11        2.41        4.71      0.78 o 
   0  11  11       31.25       35.18      1.60 o 
   1  11  11        2.53        3.60      1.18 o 
   2  11  11       24.91       18.96      1.58 o 
   3  11  11        5.34        8.34      1.29 o 
   4  11  11       61.54       74.58      3.67 o 
   5  11  11        0.10        1.35      2.08 o 
  -7  12  11        5.19        7.63      1.65 o 
  -6  12  11        0.02        0.87      1.04 o 
  -5  12  11        1.45        2.83      0.98 o 
  -4  12  11        0.01       -1.12      1.45 o 
  -3  12  11       36.46       45.86      2.05 o 
  -2  12  11       66.49       68.66      2.27 o 
  -1  12  11        5.63        6.04      0.93 o 
   0  12  11       33.08       35.68      1.80 o 
   1  12  11       13.30       12.90      1.58 o 
   2  12  11        0.00        1.19      0.99 o 
   3  12  11       65.72       71.09      2.97 o 
   4  12  11        1.27        0.30      1.09 o 
   5  12  11        0.01        0.26      1.62 o 
  -6  13  11        8.79        7.93      1.61 o 
  -5  13  11       22.10       22.79      1.94 o 
  -4  13  11      134.31      133.56      3.61 o 
  -3  13  11      315.17      319.10      5.43 o 
  -2  13  11        7.44       10.55      1.41 o 
  -1  13  11      227.40      224.65      5.10 o 
   0  13  11       51.10       51.12      2.19 o 
   1  13  11      100.85      113.79      3.58 o 
   2  13  11        3.60        2.69      1.01 o 
   3  13  11       56.09       65.69      2.97 o 
   4  13  11        0.46        0.73      1.55 o 
  -5  14  11       14.04       18.92      1.78 o 
  -4  14  11       28.34       23.90      1.73 o 
  -3  14  11       13.14       18.53      1.64 o 
  -2  14  11       68.55       63.61      2.61 o 
  -1  14  11        2.26        2.17      1.23 o 
   0  14  11       79.23       83.45      2.87 o 
   1  14  11        3.67        4.37      1.08 o 
   2  14  11       11.25       13.32      1.35 o 
   3  14  11        0.25        0.44      1.14 o 
  -4  15  11       13.94       14.48      1.84 o 
  -3  15  11       16.08       12.94      1.68 o 
  -2  15  11       30.09       31.31      2.20 o 
  -1  15  11        0.39        3.66      1.42 o 
   0  15  11       37.48       41.47      2.40 o 
   1  15  11       14.28       13.94      1.59 o 
   2  15  11       33.53       34.82      2.63 o 
  -3  16  11        0.62        1.46      1.23 o 
  -2  16  11       20.09       18.50      1.78 o 
  -1  16  11       19.61       24.67      2.51 o 
   0  16  11       14.78       15.72      2.03 o 
   1  16  11        4.37        6.54      1.60 o 
  -8   0  12       66.67       87.90      6.76 o 
  -6   0  12       17.62       17.34      1.92 o 
  -4   0  12       61.46       46.23      2.09 o 
  -2   0  12       46.34       58.64      2.25 o 
   0   0  12      652.74      640.77     12.48 o 
   2   0  12      119.18      117.02      5.72 o 
   4   0  12       74.32       72.91      3.77 o 
   6   0  12        0.07        1.32      1.44 o 
  -9   1  12        1.75        7.54      2.33 o 
  -8   1  12       22.57       18.60      2.57 o 
  -7   1  12      117.80      130.42      8.97 o 
  -6   1  12      312.44      269.24      4.86 o 
  -5   1  12       41.50       39.75      1.41 o 
  -4   1  12      380.09      375.89      4.09 o 
  -3   1  12       44.70       45.00      1.11 o 
  -2   1  12        2.20        3.79      0.40 o 
  -1   1  12       21.66       25.68      0.93 o 
   0   1  12      118.16      120.02      3.40 o 
   1   1  12       92.61       96.54      3.40 o 
   2   1  12        6.73        8.45      1.69 o 
   3   1  12      122.67      115.19      3.83 o 
   4   1  12       69.22       71.27      3.10 o 
   5   1  12        1.99        6.20      1.49 o 
   6   1  12        0.09       -0.04      1.06 o 
   7   1  12        3.40        4.95      1.27 o 
  -9   2  12       13.18       14.68      2.85 o 
  -8   2  12       14.62       20.09      3.05 o 
  -7   2  12       80.82       74.52      4.13 o 
  -6   2  12        0.17        1.65      0.91 o 
  -5   2  12      380.45      403.01      5.02 o 
  -4   2  12      336.61      315.30      4.07 o 
  -3   2  12      208.05      214.14      2.84 o 
  -2   2  12      101.52      101.40      1.64 o 
  -1   2  12      204.77      191.58      2.69 o 
   0   2  12      378.52      366.15      6.13 o 
   1   2  12       21.34       17.13      1.55 o 
   2   2  12      787.26      784.44     11.95 o 
   3   2  12      252.20      261.63      5.39 o 
   4   2  12       99.71      110.01      3.78 o 
   5   2  12        5.36        5.76      1.40 o 
   6   2  12        1.42        4.70      1.46 o 
   7   2  12       25.17       24.82      3.03 o 
  -9   3  12        0.55        1.76      1.28 o 
  -8   3  12        2.15        5.87      1.75 o 
  -7   3  12       66.66       77.83      5.33 o 
  -6   3  12       32.65       30.76      2.20 o 
  -5   3  12      197.59      194.26      3.45 o 
  -4   3  12        0.29        2.43      0.55 o 
  -3   3  12      311.00      274.51      4.03 o 
  -2   3  12      202.04      191.78      4.05 o 
  -1   3  12       40.73       27.20      1.16 o 
   0   3  12        5.80        5.83      0.58 o 
   1   3  12      432.19      427.33     10.14 o 
   2   3  12      388.38      359.05      7.80 o 
   3   3  12      968.97      912.14     13.79 o 
   4   3  12       60.40       52.14      3.18 o 
   5   3  12      106.73       98.32      3.79 o 
   6   3  12       34.58       39.49      3.49 o 
   7   3  12        8.69        8.98      2.21 o 
  -9   4  12        1.86        2.76      1.33 o 
  -8   4  12       14.58        8.84      1.67 o 
  -7   4  12      109.09      107.78      3.79 o 
  -6   4  12       19.93       19.39      1.89 o 
  -5   4  12       32.06       33.15      1.89 o 
  -4   4  12       39.95       45.03      1.63 o 
  -3   4  12      476.44      445.06      3.57 o 
  -2   4  12      189.77      192.31      2.72 o 
  -1   4  12       61.71       54.47      1.51 o 
   0   4  12      263.97      248.19      3.44 o 
   1   4  12       21.19       17.52      1.74 o 
   2   4  12        0.10       -1.02      1.06 o 
   3   4  12       36.16       38.06      3.64 o 
   4   4  12       37.04       33.16      2.48 o 
   5   4  12       16.06       14.99      3.12 o 
   6   4  12        7.09       10.57      2.18 o 
   7   4  12        8.94        8.19      3.90 o 
  -9   5  12        4.28        5.08      1.64 o 
  -8   5  12       63.29       60.47      3.34 o 
  -7   5  12       55.16       45.38      2.37 o 
  -6   5  12        0.14        2.07      1.13 o 
  -5   5  12       88.30       83.72      2.69 o 
  -4   5  12      174.53      170.36      2.92 o 
  -3   5  12        0.11       -0.12      0.45 o 
  -2   5  12       51.90       44.37      1.53 o 
  -1   5  12       83.07       85.96      1.94 o 
   0   5  12      224.18      210.66      4.24 o 
   1   5  12       59.58       59.99      2.24 o 
   2   5  12       17.58       17.54      2.11 o 
   3   5  12       11.49        8.92      1.43 o 
   4   5  12       79.26       74.09      4.13 o 
   5   5  12       18.54       17.66      3.25 o 
   6   5  12       18.72       13.45      1.99 o 
   7   5  12        2.60        2.98      1.40 o 
  -9   6  12        5.00        6.67      1.85 o 
  -8   6  12       54.80       53.87      3.10 o 
  -7   6  12        0.58       -1.08      1.08 o 
  -6   6  12       16.30       16.62      1.58 o 
  -5   6  12       55.70       52.32      1.99 o 
  -4   6  12       15.02       11.53      0.98 o 
  -3   6  12       30.95       33.24      1.19 o 
  -2   6  12        0.17       -0.39      0.48 o 
  -1   6  12      420.17      386.67      8.88 o 
   0   6  12      180.46      175.78      3.22 o 
   1   6  12       18.75       14.76      1.29 o 
   2   6  12      214.06      203.75      6.77 o 
   3   6  12        5.24        6.95      1.45 o 
   4   6  12        0.08       -1.07      1.13 o 
   5   6  12       24.78       20.80      2.03 o 
   6   6  12        6.31        3.00      1.49 o 
   7   6  12        0.70       -0.75      1.55 o 
  -8   7  12       29.27       37.97      3.49 o 
  -7   7  12       36.13       38.74      2.75 o 
  -6   7  12       70.04       62.94      4.72 o 
  -5   7  12       30.42       31.14      1.48 o 
  -4   7  12       24.90       22.93      1.11 o 
  -3   7  12      164.52      168.21      3.18 o 
  -2   7  12       22.56       27.02      1.28 o 
  -1   7  12       36.76       29.29      1.58 o 
   0   7  12       80.56       63.29      2.06 o 
   1   7  12        3.40        5.19      1.06 o 
   2   7  12        7.02        9.02      1.32 o 
   3   7  12       37.73       30.10      2.15 o 
   4   7  12       27.03       27.41      2.24 o 
   5   7  12       17.79       15.44      1.90 o 
   6   7  12       26.66       19.40      2.05 o 
  -8   8  12        6.02        2.48      1.55 o 
  -7   8  12        3.46       -0.16      1.82 o 
  -6   8  12        1.68       -0.67      1.25 o 
  -5   8  12      234.43      233.13      6.72 o 
  -4   8  12        7.99        7.42      0.78 o 
  -3   8  12      267.56      269.77      3.88 o 
  -2   8  12       79.84       67.95      1.92 o 
  -1   8  12      911.38      917.93      8.30 o 
   0   8  12      220.89      188.86      3.25 o 
   1   8  12        4.75        1.08      0.93 o 
   2   8  12      136.77      126.53      4.09 o 
   3   8  12       24.88       31.83      2.39 o 
   4   8  12        3.47        2.55      1.25 o 
   5   8  12        3.62        4.96      1.43 o 
   6   8  12       11.52       12.20      2.66 o 
  -8   9  12       16.01       14.83      2.04 o 
  -7   9  12       46.90       46.73      3.00 o 
  -6   9  12       46.43       47.80      2.49 o 
  -5   9  12      130.94      131.18      3.46 o 
  -4   9  12      121.93      127.32      3.00 o 
  -3   9  12      280.39      286.27      4.16 o 
  -2   9  12       59.35       67.20      1.99 o 
  -1   9  12      147.07      162.49      3.45 o 
   0   9  12      187.29      202.61      3.87 o 
   1   9  12       46.26       49.35      2.41 o 
   2   9  12       72.10       64.37      2.54 o 
   3   9  12        5.97        4.92      1.22 o 
   4   9  12        4.45        5.05      1.55 o 
   5   9  12       79.86       81.38      3.89 o 
   6   9  12        2.29        5.20      2.39 o 
  -7  10  12       14.10       16.73      2.09 o 
  -6  10  12       12.66        8.83      1.37 o 
  -5  10  12        7.29        5.18      0.94 o 
  -4  10  12      120.92      124.09      2.79 o 
  -3  10  12       25.04       24.58      1.33 o 
  -2  10  12       24.23       20.31      1.27 o 
  -1  10  12        0.05        1.90      0.89 o 
   0  10  12        4.32        5.81      0.89 o 
   1  10  12       49.94       61.61      3.79 o 
   2  10  12      132.53      131.86      3.71 o 
   3  10  12        2.14        0.23      1.24 o 
   4  10  12      104.56      103.60      4.29 o 
   5  10  12       11.81       14.78      2.28 o 
  -7  11  12        0.61        1.61      1.41 o 
  -6  11  12        9.02        6.99      1.40 o 
  -5  11  12        1.51        3.14      1.01 o 
  -4  11  12       57.40       61.79      2.07 o 
  -3  11  12       32.75       29.14      1.52 o 
  -2  11  12      317.92      317.72      5.03 o 
  -1  11  12       32.79       27.87      1.95 o 
   0  11  12      168.14      153.76      3.50 o 
   1  11  12        4.10        4.11      1.55 o 
   2  11  12       66.72       78.00      2.97 o 
   3  11  12       34.20       42.23      2.36 o 
   4  11  12       15.77       24.57      2.36 o 
   5  11  12       16.16       16.78      3.25 o 
  -6  12  12      123.82      117.50      3.64 o 
  -5  12  12       22.81       19.79      1.60 o 
  -4  12  12        2.56        1.74      0.82 o 
  -3  12  12        7.24        8.65      1.03 o 
  -2  12  12        2.06        3.65      0.90 o 
  -1  12  12       15.14       12.89      1.15 o 
   0  12  12        0.90       -0.01      0.87 o 
   1  12  12       13.18       13.18      1.42 o 
   2  12  12       51.91       55.60      2.58 o 
   3  12  12        1.09        3.93      1.34 o 
   4  12  12       82.45       89.94      3.51 o 
  -6  13  12       21.34       26.93      2.25 o 
  -5  13  12       22.63       24.65      3.23 o 
  -4  13  12       70.20       74.17      2.80 o 
  -3  13  12      114.89      119.11      3.16 o 
  -2  13  12       67.37       64.05      2.54 o 
  -1  13  12       97.05      101.14      3.51 o 
   0  13  12        0.31       -0.01      1.06 o 
   1  13  12        3.92        5.30      1.15 o 
   2  13  12        7.66        3.26      1.19 o 
   3  13  12       17.65       27.86      2.11 o 
   4  13  12        0.16       -1.62      1.70 o 
  -5  14  12       49.55       50.87      2.77 o 
  -4  14  12        0.01        1.10      1.10 o 
  -3  14  12      199.08      195.19      4.47 o 
  -2  14  12       23.21       23.88      1.69 o 
  -1  14  12       74.61       83.93      3.33 o 
   0  14  12       23.91       30.10      2.07 o 
   1  14  12       51.89       62.35      2.88 o 
   2  14  12       44.66       52.38      2.65 o 
   3  14  12        2.96        3.46      1.27 o 
  -4  15  12       53.23       53.47      2.90 o 
  -3  15  12      110.05      127.16      4.43 o 
  -2  15  12       15.27       17.50      2.22 o 
  -1  15  12      116.85      130.13      4.21 o 
   0  15  12        0.07       -0.85      1.10 o 
   1  15  12        9.07       10.24      1.49 o 
   2  15  12        5.44        7.38      1.60 o 
  -2  16  12        6.44        4.01      1.36 o 
  -1  16  12        7.72        3.39      1.24 o 
   0  16  12        0.72       -0.40      1.68 o 
  -9   0  13      105.77      112.60      8.06 o 
  -7   0  13      226.99      224.95     10.14 o 
  -5   0  13       45.72       28.34      1.70 o 
  -3   0  13      131.00      129.19      2.90 o 
  -1   0  13      316.12      306.07      5.87 o 
   1   0  13     1198.49     1022.79     18.20 o 
   3   0  13      272.69      270.81      7.08 o 
   5   0  13      262.35      256.59      7.62 o 
   7   0  13        4.36        2.90      2.21 o 
  -9   1  13       39.00       44.44      3.13 o 
  -8   1  13       12.32       15.95      2.66 o 
  -7   1  13        5.92        8.38      2.00 o 
  -6   1  13        5.31        5.32      1.46 o 
  -5   1  13        0.09        0.40      0.57 o 
  -4   1  13      106.50       92.07      3.28 o 
  -3   1  13        7.21       10.59      0.84 o 
  -2   1  13      708.50      668.79      5.25 o 
  -1   1  13      563.86      544.86      7.06 o 
   0   1  13      216.09      195.90      4.14 o 
   1   1  13        5.52        1.68      1.00 o 
   2   1  13      826.98      787.00     38.75 o 
   3   1  13        3.80        3.58      0.90 o 
   4   1  13        9.67        9.04      1.50 o 
   5   1  13        0.07        3.36      1.16 o 
   6   1  13       60.06       56.43      2.76 o 
   7   1  13        0.03        0.04      1.03 o 
  -9   2  13       69.40       67.14      3.75 o 
  -8   2  13        7.16        8.32      2.11 o 
  -7   2  13       18.13       17.32      1.82 o 
  -6   2  13       52.77       53.49      2.25 o 
  -5   2  13      249.54      224.72      3.76 o 
  -4   2  13      106.74      103.51      1.95 o 
  -3   2  13      389.01      368.38      4.26 o 
  -2   2  13      971.67      965.89      9.76 o 
  -1   2  13     1122.12     1073.07      9.98 o 
   0   2  13      164.00      179.14      4.48 o 
   1   2  13      549.22      578.07      9.73 o 
   2   2  13       11.65       12.48      1.68 o 
   3   2  13      252.90      247.15      8.91 o 
   4   2  13        3.36        0.97      1.30 o 
   5   2  13        8.60        5.87      1.37 o 
   6   2  13       71.99       73.38      3.63 o 
   7   2  13       16.18       20.83      2.35 o 
  -9   3  13       24.29       26.06      2.55 o 
  -8   3  13      241.49      254.59      6.70 o 
  -7   3  13      128.42      126.40      4.34 o 
  -6   3  13       59.24       66.77      3.05 o 
  -5   3  13      117.23      109.45      2.75 o 
  -4   3  13      148.12      127.91      2.18 o 
  -3   3  13      628.47      577.26      4.66 o 
  -2   3  13       56.74       60.88      1.91 o 
  -1   3  13      115.08      108.73      2.19 o 
   0   3  13        5.60        2.94      0.74 o 
   1   3  13      660.01      629.85     11.52 o 
   2   3  13       59.86       40.82      2.45 o 
   3   3  13       74.12       69.92      3.77 o 
   4   3  13       43.09       36.32      3.47 o 
   5   3  13        1.25       -0.07      1.14 o 
   6   3  13       14.27       15.43      4.94 o 
   7   3  13       10.40        9.24      2.37 o 
  -9   4  13       18.83       18.70      2.28 o 
  -8   4  13        5.17        5.91      1.73 o 
  -7   4  13       26.69       30.08      2.24 o 
  -6   4  13       84.96       71.17      3.88 o 
  -5   4  13      128.57      123.79      3.36 o 
  -4   4  13      793.05      789.44      6.59 o 
  -3   4  13        0.72        0.47      0.62 o 
  -2   4  13     1145.13     1128.72      9.58 o 
  -1   4  13       24.09       29.69      1.48 o 
   0   4  13      308.54      285.21      4.90 o 
   1   4  13      108.68       98.01      4.03 o 
   2   4  13        0.99        2.45      1.25 o 
   3   4  13       77.95       71.59      3.60 o 
   4   4  13       82.15       74.02      5.46 o 
   5   4  13        0.83       -0.07      1.33 o 
   6   4  13       34.22       35.17      4.28 o 
   7   4  13        4.35        4.63      1.61 o 
  -9   5  13        5.06        2.84      1.97 o 
  -8   5  13        0.51        2.61      1.43 o 
  -7   5  13        1.72        2.87      1.25 o 
  -6   5  13        4.41        3.96      1.22 o 
  -5   5  13       75.09       63.24      2.49 o 
  -4   5  13      136.28      139.38      2.70 o 
  -3   5  13        1.85        2.14      0.49 o 
  -2   5  13        1.68        1.97      0.73 o 
  -1   5  13       22.30       23.95      1.46 o 
   0   5  13      103.92       91.44      6.50 o 
   1   5  13       85.79       80.13      4.42 o 
   2   5  13       53.92       49.20      2.60 o 
   3   5  13      206.56      190.11      5.20 o 
   4   5  13       28.76       20.91      2.37 o 
   5   5  13       17.96       13.46      1.74 o 
   6   5  13        0.00       -1.45      1.45 o 
  -8   6  13       18.64       20.93      2.34 o 
  -7   6  13       21.73       27.08      1.93 o 
  -6   6  13        2.72        4.43      1.08 o 
  -5   6  13        8.79        7.83      0.94 o 
  -4   6  13       30.40       28.48      1.33 o 
  -3   6  13        2.83        2.16      0.65 o 
  -2   6  13       13.39       12.17      1.03 o 
  -1   6  13        2.88        2.64      0.82 o 
   0   6  13        8.43       15.35      2.21 o 
   1   6  13      245.87      232.92      6.44 o 
   2   6  13       58.36       52.58      2.80 o 
   3   6  13       65.14       74.19      3.34 o 
   4   6  13        9.54        8.20      1.50 o 
   5   6  13       22.83       23.52      2.28 o 
   6   6  13        2.46        1.10      1.49 o 
  -8   7  13        8.46        9.10      2.60 o 
  -7   7  13       56.05       52.70      3.24 o 
  -6   7  13        9.33       12.83      1.45 o 
  -5   7  13        0.83        2.04      0.76 o 
  -4   7  13       93.31       87.62      2.36 o 
  -3   7  13        6.46        7.96      1.08 o 
  -2   7  13        0.02       -0.90      0.90 o 
  -1   7  13       16.18       13.64      1.80 o 
   0   7  13        0.65       -0.84      1.62 o 
   1   7  13       22.34       18.90      2.02 o 
   2   7  13       58.99       64.75      3.05 o 
   3   7  13        0.30       -0.35      1.18 o 
   4   7  13       20.01       16.72      1.94 o 
   5   7  13       25.27       29.42      2.53 o 
   6   7  13        8.70        7.11      1.98 o 
  -8   8  13        4.87        0.23      1.59 o 
  -7   8  13       51.83       54.47      2.89 o 
  -6   8  13       28.95       32.22      2.15 o 
  -5   8  13        5.62        6.47      1.04 o 
  -4   8  13        4.43        5.52      1.18 o 
  -3   8  13       98.34       90.35      2.57 o 
  -2   8  13      141.40      155.50      3.33 o 
  -1   8  13       56.50       60.35      2.13 o 
   0   8  13        5.91       -0.80      1.42 o 
   1   8  13        0.32       -0.29      1.55 o 
   2   8  13       44.71       56.98      2.95 o 
   3   8  13        4.55        3.65      1.30 o 
   4   8  13       19.73       17.51      2.00 o 
   5   8  13       18.09       16.41      2.00 o 
   6   8  13       11.93        9.32      1.82 o 
  -7   9  13       12.01        8.89      1.45 o 
  -6   9  13       52.14       55.16      3.12 o 
  -5   9  13       52.43       55.51      2.27 o 
  -4   9  13        3.39        2.40      0.85 o 
  -3   9  13        5.65        4.80      0.87 o 
  -2   9  13       18.13       13.61      1.20 o 
  -1   9  13      109.74      102.58      2.72 o 
   0   9  13      118.89      110.22      3.67 o 
   1   9  13        0.00       -1.74      1.74 o 
   2   9  13        0.44        0.25      1.18 o 
   3   9  13       28.37       29.90      2.35 o 
   4   9  13        0.15       -0.43      1.25 o 
   5   9  13        2.83        0.89      1.31 o 
  -7  10  13       63.48       64.57      3.15 o 
  -6  10  13        0.72       -1.31      1.31 o 
  -5  10  13       55.01       62.26      2.50 o 
  -4  10  13      257.08      263.83      4.51 o 
  -3  10  13       17.50       16.40      1.33 o 
  -2  10  13      161.72      163.73      3.66 o 
  -1  10  13        7.99       10.06      1.14 o 
   0  10  13      156.31      170.57      4.21 o 
   1  10  13      216.88      204.08     13.00 o 
   2  10  13       19.05       24.72      2.24 o 
   3  10  13       13.12        9.34      1.57 o 
   4  10  13        3.65        2.65      1.28 o 
   5  10  13       30.97       32.00      2.73 o 
  -7  11  13       15.79       22.03      2.35 o 
  -6  11  13       11.29        9.25      1.91 o 
  -5  11  13       24.99       28.15      1.85 o 
  -4  11  13       13.43       12.81      1.23 o 
  -3  11  13        6.32        4.92      1.00 o 
  -2  11  13        0.02       -0.48      0.97 o 
  -1  11  13        6.48        2.65      1.41 o 
   0  11  13       98.27      108.38      4.10 o 
   1  11  13       56.14       66.49      4.13 o 
   2  11  13        1.98        6.24      1.57 o 
   3  11  13       18.92       22.53      2.30 o 
   4  11  13       38.47       46.43      3.16 o 
  -6  12  13        2.09        7.54      1.71 o 
  -5  12  13       95.40       94.36      3.40 o 
  -4  12  13        0.06       -0.24      1.56 o 
  -3  12  13       17.54       16.56      1.45 o 
  -2  12  13        0.73        2.19      1.00 o 
  -1  12  13       67.07       69.26      2.53 o 
   0  12  13       22.87       20.48      2.00 o 
   1  12  13       55.54       61.65      3.25 o 
   2  12  13        2.21        5.43      2.06 o 
   3  12  13      186.26      213.30      6.36 o 
   4  12  13        2.06        1.56      1.50 o 
  -5  13  13        6.56        5.51      1.93 o 
  -4  13  13      238.37      260.32      5.25 o 
  -3  13  13        7.84       15.18      1.44 o 
  -2  13  13       25.90       36.43      2.82 o 
  -1  13  13        5.71        4.37      1.54 o 
   0  13  13        0.13        0.45      1.22 o 
   1  13  13        6.26        4.30      1.69 o 
   2  13  13       15.62       16.56      2.00 o 
   3  13  13        0.27        3.54      1.60 o 
  -4  14  13       11.47       14.57      2.29 o 
  -3  14  13        6.99       15.14      2.03 o 
  -2  14  13        4.06        8.09      2.14 o 
  -1  14  13       27.29       32.02      2.26 o 
   0  14  13       21.84       20.75      2.13 o 
   1  14  13       65.02       78.72      3.84 o 
   2  14  13        5.57        3.56      1.25 o 
  -3  15  13       23.92       30.06      2.29 o 
  -2  15  13       25.83       22.17      2.03 o 
  -1  15  13        3.86        3.97      1.46 o 
   0  15  13        1.45        0.36      1.38 o 
   1  15  13        4.55        5.14      1.38 o 
  -8   0  14       64.22       66.31      5.98 o 
  -6   0  14      119.94      104.83      4.48 o 
  -4   0  14     1714.55     1750.14     15.47 o 
  -2   0  14      725.99      697.37      9.19 o 
   0   0  14     3362.26     3340.53     32.12 o 
   2   0  14     1070.01     1075.58     20.28 o 
   4   0  14       75.55       78.25      4.13 o 
   6   0  14       20.55       22.27      2.85 o 
  -9   1  14        1.59        4.70      2.03 o 
  -8   1  14       40.50       40.34      3.40 o 
  -7   1  14       89.94       84.98      3.55 o 
  -6   1  14       27.79       27.31      1.46 o 
  -5   1  14       13.20        9.19      0.84 o 
  -4   1  14       23.88       17.96      1.05 o 
  -3   1  14        2.32        1.88      0.73 o 
  -2   1  14       86.01       77.60      4.13 o 
  -1   1  14      344.32      339.76      5.43 o 
   0   1  14       84.84       83.72      2.90 o 
   1   1  14       56.07       59.21      4.29 o 
   2   1  14       17.52       16.51      3.25 o 
   3   1  14       21.04       27.43      2.00 o 
   4   1  14        1.10       -1.22      1.22 o 
   5   1  14       19.60       22.77      1.84 o 
   6   1  14       31.99       25.57      2.03 o 
  -9   2  14       11.82       12.23      2.27 o 
  -8   2  14        0.34       -0.30      1.74 o 
  -7   2  14       29.79       36.88      2.43 o 
  -6   2  14       46.53       41.41      1.80 o 
  -5   2  14       61.74       60.38      2.03 o 
  -4   2  14        1.62       -0.50      0.61 o 
  -3   2  14      231.23      220.61      2.98 o 
  -2   2  14      391.92      376.00      5.80 o 
  -1   2  14       71.36       60.86      1.99 o 
   0   2  14      162.95      157.92      3.78 o 
   1   2  14      148.66      164.72      5.40 o 
   2   2  14      101.45       91.24      3.85 o 
   3   2  14       35.99       27.04      2.15 o 
   4   2  14        1.62        0.71      0.94 o 
   5   2  14       16.22       15.06      1.65 o 
   6   2  14        0.05        2.14      1.29 o 
  -9   3  14        4.31        3.32      1.73 o 
  -8   3  14        1.57        5.05      1.77 o 
  -7   3  14        0.75       -0.50      1.14 o 
  -6   3  14       15.34       17.54      1.42 o 
  -5   3  14        1.10        2.73      0.72 o 
  -4   3  14        0.61        1.35      0.52 o 
  -3   3  14      262.45      269.25      3.17 o 
  -2   3  14        0.68        1.28      0.59 o 
  -1   3  14      224.61      205.87      5.59 o 
   0   3  14        9.19        9.89      1.22 o 
   1   3  14        0.56        1.00      1.36 o 
   2   3  14       49.13       39.75      2.74 o 
   3   3  14       44.76       35.46      2.43 o 
   4   3  14        2.07       -0.58      1.55 o 
   5   3  14        2.55       -0.24      1.44 o 
   6   3  14        7.37        8.42      2.29 o 
  -9   4  14        1.27        3.23      1.55 o 
  -8   4  14        0.18        2.43      1.49 o 
  -7   4  14       15.27       12.99      1.65 o 
  -6   4  14        4.86        3.21      0.94 o 
  -5   4  14       31.42       35.58      1.87 o 
  -4   4  14       11.27        7.08      0.79 o 
  -3   4  14       44.45       43.58      1.28 o 
  -2   4  14      132.77      130.22      2.87 o 
  -1   4  14       11.95       10.03      1.55 o 
   0   4  14        1.30        1.82      0.80 o 
   1   4  14      100.29      101.15      3.44 o 
   2   4  14       90.24       84.94      4.13 o 
   3   4  14       41.09       46.14      2.69 o 
   4   4  14       11.65        7.82      2.46 o 
   5   4  14       18.64       19.12      2.91 o 
   6   4  14        0.22       -1.25      1.49 o 
  -8   5  14      192.40      189.75      5.92 o 
  -7   5  14        1.79        1.13      1.03 o 
  -6   5  14        8.51        8.45      1.45 o 
  -5   5  14        8.60        7.27      1.06 o 
  -4   5  14        3.68        2.97      0.75 o 
  -3   5  14        3.28        2.11      0.60 o 
  -2   5  14       28.97       23.59      1.57 o 
  -1   5  14        6.43        4.84      0.80 o 
   0   5  14       58.19       61.85      3.40 o 
   1   5  14        0.24       -1.04      1.18 o 
   2   5  14       87.31       89.96      4.32 o 
   3   5  14       76.08       74.59      3.40 o 
   4   5  14       38.43       39.41      3.40 o 
   5   5  14        8.45        8.42      1.60 o 
   6   5  14        1.02       -1.19      1.33 o 
  -8   6  14       83.80      101.10      5.72 o 
  -7   6  14       16.46       22.44      1.93 o 
  -6   6  14      125.83      125.40      3.77 o 
  -5   6  14        2.51        0.22      0.72 o 
  -4   6  14      139.24      135.61      2.80 o 
  -3   6  14       16.37       19.15      1.16 o 
  -2   6  14      256.09      267.17      4.59 o 
  -1   6  14       70.06       52.32      2.40 o 
   0   6  14      426.64      407.07     18.85 o 
   1   6  14       64.47       42.36      3.03 o 
   2   6  14       63.96       67.70      3.20 o 
   3   6  14        0.78        0.28      1.25 o 
   4   6  14       28.24       26.44      2.65 o 
   5   6  14       23.13       20.72      2.20 o 
   6   6  14        0.01       -0.72      1.40 o 
  -8   7  14       11.07       13.74      2.44 o 
  -7   7  14       12.68       16.35      1.82 o 
  -6   7  14       66.88       70.02      4.02 o 
  -5   7  14        1.57        0.60      0.77 o 
  -4   7  14        7.47        4.79      1.29 o 
  -3   7  14       14.82       13.96      1.34 o 
  -2   7  14        0.03       -0.28      0.84 o 
  -1   7  14        5.99        5.31      0.90 o 
   0   7  14       46.97       42.91      2.92 o 
   1   7  14       15.17       11.43      1.74 o 
   2   7  14      297.89      294.10      7.35 o 
   3   7  14        1.51        3.70      1.30 o 
   4   7  14       17.78       19.94      2.25 o 
   5   7  14        7.46        7.44      1.60 o 
   6   7  14        0.93        0.95      1.39 o 
  -8   8  14       33.17       30.16      2.77 o 
  -7   8  14       46.86       46.70      2.66 o 
  -6   8  14       13.23       14.11      1.65 o 
  -5   8  14       85.16       93.73      3.37 o 
  -4   8  14        6.40        3.48      1.01 o 
  -3   8  14      102.47      101.79      2.82 o 
  -2   8  14       91.80       90.45      2.58 o 
  -1   8  14       21.45       28.87      1.71 o 
   0   8  14       61.68       51.83      3.90 o 
   1   8  14        0.64       -1.92      1.92 o 
   2   8  14        5.02        1.29      1.53 o 
   3   8  14       66.44       58.46      3.20 o 
   4   8  14        1.19        0.09      1.40 o 
   5   8  14        7.20        3.26      1.40 o 
  -7   9  14        6.64        0.85      1.46 o 
  -6   9  14      108.72      110.26      3.83 o 
  -5   9  14        1.03       -0.75      0.86 o 
  -4   9  14       14.06       13.05      1.47 o 
  -3   9  14        1.45       -0.63      0.91 o 
  -2   9  14        0.00       -0.86      0.86 o 
  -1   9  14       85.04       85.54      2.58 o 
   0   9  14        0.03        5.09      1.92 o 
   1   9  14        3.35       -1.74      1.74 o 
   2   9  14       12.14       10.53      1.54 o 
   3   9  14        2.68        0.14      1.50 o 
   4   9  14        0.57        1.87      1.49 o 
   5   9  14        0.02        1.67      1.57 o 
  -7  10  14        0.01       -0.87      1.29 o 
  -6  10  14        0.55       -1.08      1.29 o 
  -5  10  14        9.36        8.20      1.22 o 
  -4  10  14      105.38      118.23      3.11 o 
  -3  10  14       46.22       48.42      2.11 o 
  -2  10  14       90.35       88.42      2.78 o 
  -1  10  14       94.95       95.50      2.77 o 
   0  10  14      410.96      400.99      7.91 o 
   1  10  14       93.28       97.52      4.95 o 
   2  10  14        3.94        0.50      1.95 o 
   3  10  14        0.64        0.66      1.22 o 
   4  10  14       31.08       33.42      2.63 o 
  -6  11  14       14.47       12.58      1.66 o 
  -5  11  14        1.38        2.42      1.36 o 
  -4  11  14       33.32       33.48      1.84 o 
  -3  11  14       44.01       48.84      2.18 o 
  -2  11  14        8.24       11.02      1.26 o 
  -1  11  14        1.99        2.48      0.96 o 
   0  11  14       22.30       24.32      2.34 o 
   1  11  14      106.17      108.18      5.32 o 
   2  11  14        0.06        3.12      1.84 o 
   3  11  14        2.95        4.20      1.52 o 
   4  11  14        0.58        6.04      1.67 o 
  -6  12  14      139.14      163.86      6.27 o 
  -5  12  14       20.58       21.59      1.95 o 
  -4  12  14       29.04       34.99      2.42 o 
  -3  12  14        0.01        0.57      1.12 o 
  -2  12  14      251.62      267.23      5.08 o 
  -1  12  14        0.06       -0.82      1.13 o 
   0  12  14       99.71      110.19      4.37 o 
   1  12  14        0.13        1.54      1.28 o 
   2  12  14      184.07      212.17      7.62 o 
   3  12  14        2.51        5.34      1.67 o 
  -5  13  14       18.68       18.84      1.76 o 
  -4  13  14       10.07       11.33      1.50 o 
  -3  13  14       17.56       21.25      2.04 o 
  -2  13  14        5.44        3.60      1.13 o 
  -1  13  14       18.17       16.80      1.69 o 
   0  13  14        4.02        2.72      1.56 o 
   1  13  14        0.24        0.55      1.37 o 
   2  13  14        0.74        3.40      1.52 o 
   3  13  14        2.42        5.22      2.15 o 
  -4  14  14       21.88       22.46      2.08 o 
  -3  14  14       49.94       63.90      2.87 o 
  -2  14  14       46.03       49.92      2.72 o 
  -1  14  14       46.00       45.43      2.63 o 
   0  14  14       50.31       52.86      3.30 o 
   1  14  14       16.25       15.64      2.06 o 
  -2  15  14        0.19       -0.67      1.34 o 
  -1  15  14        2.70        2.39      1.28 o 
   0  15  14        2.62        0.25      1.37 o 
  -9   0  15      205.32      245.23     12.22 o 
  -7   0  15        3.30        4.68      1.65 o 
  -5   0  15        1.47        0.89      0.79 o 
  -3   0  15      192.93      192.34      5.33 o 
  -1   0  15     2866.65     2710.70     44.99 o 
   1   0  15     1559.35     1460.72     23.92 o 
   3   0  15        5.80        5.46      1.82 o 
   5   0  15        6.96       10.49      2.06 o 
  -9   1  15        0.05        3.36      4.03 o 
  -8   1  15        1.67        1.92      1.74 o 
  -7   1  15       51.77       43.31      2.26 o 
  -6   1  15       90.19       94.51      4.09 o 
  -5   1  15       49.62       42.33      1.85 o 
  -4   1  15      217.88      214.39      3.39 o 
  -3   1  15        1.37        2.38      0.83 o 
  -2   1  15      554.54      534.51      7.11 o 
  -1   1  15      292.73      265.57      4.81 o 
   0   1  15      383.02      422.91      8.58 o 
   1   1  15       36.33       37.64      2.73 o 
   2   1  15       25.33       27.30      2.29 o 
   3   1  15        8.29        8.10      2.08 o 
   4   1  15        0.27        0.50      1.18 o 
   5   1  15       82.91       81.67      3.24 o 
   6   1  15        2.53        2.60      1.25 o 
  -8   2  15       21.07       18.18      2.60 o 
  -7   2  15        6.52        4.76      1.33 o 
  -6   2  15      198.35      220.98      4.23 o 
  -5   2  15       74.43       73.93      2.37 o 
  -4   2  15      151.36      141.54      2.76 o 
  -3   2  15      461.36      456.80      7.61 o 
  -2   2  15      114.71      106.71      3.94 o 
  -1   2  15      722.39      633.44     35.11 o 
   0   2  15      227.16      214.60      6.12 o 
   1   2  15      106.99       95.48      3.31 o 
   2   2  15        4.79        3.49      1.18 o 
   3   2  15        0.20        0.66      1.14 o 
   4   2  15        8.37        5.66      1.37 o 
   5   2  15        0.25       -1.13      1.13 o 
   6   2  15       86.33       93.03      4.45 o 
  -8   3  15       42.62       47.69      3.77 o 
  -7   3  15       35.71       44.20      2.75 o 
  -6   3  15        0.16       -0.06      0.88 o 
  -5   3  15       97.86       97.49      2.66 o 
  -4   3  15      179.90      173.86      3.03 o 
  -3   3  15      187.17      164.62      3.07 o 
  -2   3  15      598.70      578.53      8.02 o 
  -1   3  15      322.07      299.45     31.73 o 
   0   3  15       87.59       80.20      3.40 o 
   1   3  15        0.93       -0.04      1.09 o 
   2   3  15       16.10       17.45      1.65 o 
   3   3  15        6.38        4.07      1.69 o 
   4   3  15        4.15        6.12      1.13 o 
   5   3  15        0.00       -0.96      1.45 o 
   6   3  15       21.48       28.37      2.80 o 
  -8   4  15       46.00       46.75      5.07 o 
  -7   4  15        5.44        7.86      2.22 o 
  -6   4  15       28.64       30.89      1.94 o 
  -5   4  15        0.08        0.86      0.96 o 
  -4   4  15      202.83      183.73      3.16 o 
  -3   4  15       26.40       18.94      0.95 o 
  -2   4  15       34.61       22.62      1.95 o 
  -1   4  15      118.41      124.48      4.59 o 
   0   4  15       96.75       75.19      3.85 o 
   1   4  15       68.72       65.66      2.73 o 
   2   4  15        7.53        2.18      1.00 o 
   3   4  15        4.88        3.15      1.09 o 
   4   4  15       36.22       34.77      2.59 o 
   5   4  15        0.92        1.20      1.33 o 
   6   4  15       18.29       16.13      2.09 o 
  -8   5  15        0.21        4.30      1.60 o 
  -7   5  15        7.33        6.57      1.32 o 
  -6   5  15        2.81        2.42      1.02 o 
  -5   5  15       15.21       12.78      1.03 o 
  -4   5  15        0.02        0.05      0.89 o 
  -3   5  15      156.65      134.37      3.59 o 
  -2   5  15        1.80        1.28      0.79 o 
  -1   5  15        5.32        9.07      1.82 o 
   0   5  15       60.43       55.36      6.50 o 
   1   5  15       56.55       50.30      2.60 o 
   2   5  15       75.76       60.59      3.77 o 
   3   5  15       53.81       48.99      3.10 o 
   4   5  15       21.22       25.96      2.45 o 
   5   5  15        0.01       -1.22      1.94 o 
   6   5  15       10.77       14.52      2.46 o 
  -8   6  15       12.47       12.24      2.66 o 
  -7   6  15        1.71        0.87      1.35 o 
  -6   6  15        0.38        1.75      1.31 o 
  -5   6  15       18.90       17.27      1.15 o 
  -4   6  15       19.04       19.93      1.27 o 
  -3   6  15       43.29       51.58      1.89 o 
  -2   6  15       60.45       52.21      3.26 o 
  -1   6  15      242.22      246.57      6.80 o 
   0   6  15       45.07       38.81      2.94 o 
   1   6  15      126.65      126.55      5.15 o 
   2   6  15        0.76        2.04      1.74 o 
   3   6  15       20.40       24.87      3.53 o 
   4   6  15        5.18        3.06      1.37 o 
   5   6  15        0.76       -0.70      1.38 o 
  -8   7  15        1.94        5.15      2.29 o 
  -7   7  15      104.17      109.62      3.91 o 
  -6   7  15       47.70       53.76      2.71 o 
  -5   7  15       47.14       45.40      1.89 o 
  -4   7  15       23.56       24.25      1.50 o 
  -3   7  15      252.39      255.85      4.87 o 
  -2   7  15      125.85      111.39      3.16 o 
  -1   7  15        0.04        0.28      1.11 o 
   0   7  15       51.34       41.53      3.13 o 
   1   7  15       75.89       76.07      4.05 o 
   2   7  15       24.44       27.91      2.76 o 
   3   7  15        3.69        1.76      1.33 o 
   4   7  15        6.86        3.68      1.40 o 
   5   7  15        7.16       10.40      1.85 o 
  -7   8  15       18.60       18.23      1.91 o 
  -6   8  15       75.00       97.51      3.69 o 
  -5   8  15        6.24        4.91      0.99 o 
  -4   8  15        5.39        6.05      1.39 o 
  -3   8  15       31.76       31.10      1.71 o 
  -2   8  15        0.15        1.86      1.73 o 
  -1   8  15        4.43        3.46      1.37 o 
   0   8  15       77.43       63.87      6.11 o 
   1   8  15        0.50       -2.08      2.08 o 
   2   8  15       57.22       54.47      3.66 o 
   3   8  15        4.53        6.59      1.60 o 
   4   8  15        2.35        2.19      1.57 o 
   5   8  15        5.16        6.15      1.74 o 
  -7   9  15        1.08       -1.34      1.53 o 
  -6   9  15        7.62        5.37      1.28 o 
  -5   9  15       15.46       13.72      1.25 o 
  -4   9  15       14.72       12.26      1.16 o 
  -3   9  15        0.37       -0.94      0.94 o 
  -2   9  15      107.09      104.09      2.93 o 
  -1   9  15       24.54       23.78      1.55 o 
   0   9  15       72.63       77.66      4.41 o 
   1   9  15       74.64       64.49      4.05 o 
   2   9  15        3.75        3.24      1.62 o 
   3   9  15        3.98        6.02      1.58 o 
   4   9  15       32.81       35.51      2.84 o 
  -6  10  15       29.85       35.11      2.38 o 
  -5  10  15       31.43       37.38      2.54 o 
  -4  10  15      120.85      137.68      3.69 o 
  -3  10  15        2.40        3.73      1.37 o 
  -2  10  15       25.93       25.69      1.66 o 
  -1  10  15       23.54       19.75      1.43 o 
   0  10  15       48.99       56.61      3.15 o 
   1  10  15       11.96       11.28      2.18 o 
   2  10  15        0.79       -0.52      3.12 o 
   3  10  15        6.75        9.26      1.79 o 
   4  10  15       25.41       20.54      2.33 o 
  -6  11  15        1.52       -0.50      1.73 o 
  -5  11  15        2.31        2.97      1.23 o 
  -4  11  15       44.05       45.37      2.08 o 
  -3  11  15       10.26       11.39      1.37 o 
  -2  11  15       39.19       37.30      1.94 o 
  -1  11  15       35.63       27.49      1.90 o 
   0  11  15       55.79       52.08      3.60 o 
   1  11  15       60.02       55.66      4.11 o 
   2  11  15       44.67       37.55      3.40 o 
   3  11  15       17.03       16.34      2.13 o 
  -5  12  15       15.57       20.34      1.69 o 
  -4  12  15        3.85        3.82      1.14 o 
  -3  12  15       55.14       58.46      2.50 o 
  -2  12  15        1.19        2.16      0.97 o 
  -1  12  15       41.78       46.14      2.47 o 
   0  12  15        0.45       -1.55      1.55 o 
   1  12  15       88.56       94.33      4.20 o 
   2  12  15       23.37       28.71      3.21 o 
   3  12  15       36.07       43.78      3.77 o 
  -4  13  15        0.81       -0.50      1.55 o 
  -3  13  15        0.23        0.94      1.06 o 
  -2  13  15        9.28       12.88      1.65 o 
  -1  13  15        6.69        3.61      1.12 o 
   0  13  15        0.37        1.47      1.33 o 
   1  13  15        4.90        3.19      1.43 o 
   2  13  15        0.45        2.23      2.23 o 
  -3  14  15        6.27        7.22      1.64 o 
  -2  14  15        0.86        1.98      1.18 o 
  -1  14  15        7.19       10.18      1.47 o 
   0  14  15        3.71        4.86      1.45 o 
  -8   0  16        2.17        3.64      2.34 o 
  -6   0  16        8.47        5.05      1.44 o 
  -4   0  16        0.82       -0.43      0.90 o 
  -2   0  16        5.57        5.20      2.08 o 
   0   0  16       76.34       58.40      3.25 o 
   2   0  16       50.90       43.43      4.68 o 
   4   0  16       42.68       34.33      4.94 o 
   6   0  16       29.32       32.61      3.31 o 
  -8   1  16       53.64       54.71      3.95 o 
  -7   1  16       16.97       18.02      1.92 o 
  -6   1  16       45.45       48.82      2.36 o 
  -5   1  16       43.70       43.37      2.02 o 
  -4   1  16       12.00       10.44      0.89 o 
  -3   1  16      169.56      159.44      3.57 o 
  -2   1  16       67.91       56.06      3.40 o 
  -1   1  16      431.40      431.05      6.96 o 
   0   1  16       19.77       21.07      1.58 o 
   1   1  16        4.45        6.52      1.84 o 
   2   1  16      197.69      198.77      6.16 o 
   3   1  16       31.94       28.91      2.85 o 
   4   1  16       95.67      103.53      6.31 o 
   5   1  16        0.01        1.42      1.12 o 
   6   1  16        0.70        2.29      1.35 o 
  -8   2  16        0.42        1.04      2.47 o 
  -7   2  16       20.51       24.10      2.21 o 
  -6   2  16        4.06        9.04      1.32 o 
  -5   2  16      240.37      243.39      4.42 o 
  -4   2  16       24.87       20.90      1.19 o 
  -3   2  16      397.19      400.77      5.83 o 
  -2   2  16        3.13        5.19      1.23 o 
  -1   2  16       49.22       51.74      2.45 o 
   0   2  16       53.29       51.07      2.40 o 
   1   2  16        3.58        3.01      1.06 o 
   2   2  16        3.21        4.92      1.60 o 
   3   2  16       15.50       10.83      1.87 o 
   4   2  16        0.10        0.70      1.25 o 
   5   2  16        9.32       10.30      1.92 o 
  -8   3  16        1.24        2.47      1.65 o 
  -7   3  16      118.35      120.82      4.54 o 
  -6   3  16       11.42       11.67      1.37 o 
  -5   3  16       94.66      104.05      3.28 o 
  -4   3  16        3.30        3.21      1.01 o 
  -3   3  16      313.87      283.73      4.19 o 
  -2   3  16       28.60       23.60      1.58 o 
  -1   3  16       82.75       75.08      3.78 o 
   0   3  16        4.22        4.05      1.44 o 
   1   3  16       10.95       13.68      1.63 o 
   2   3  16        4.98        3.47      1.03 o 
   3   3  16        4.07        0.71      1.06 o 
   4   3  16        1.02        0.11      1.23 o 
   5   3  16       13.54       13.38      1.80 o 
  -8   4  16        0.93        2.22      1.37 o 
  -7   4  16        0.42        0.46      1.22 o 
  -6   4  16        2.03        1.66      0.97 o 
  -5   4  16      105.87      105.35      2.85 o 
  -4   4  16      110.86      103.11      3.69 o 
  -3   4  16       76.26       67.46      1.98 o 
  -2   4  16       14.59       15.20      1.50 o 
  -1   4  16        3.01        2.99      1.29 o 
   0   4  16       45.38       42.71      2.94 o 
   1   4  16        5.80        0.37      1.69 o 
   2   4  16        3.48        2.32      1.47 o 
   3   4  16        4.28        1.40      1.06 o 
   4   4  16        0.94       -0.28      1.13 o 
   5   4  16       12.38        9.85      2.06 o 
  -8   5  16       34.66       41.02      2.97 o 
  -7   5  16       17.88       22.40      2.09 o 
  -6   5  16       45.50       47.65      2.10 o 
  -5   5  16       29.41       34.28      1.80 o 
  -4   5  16       77.41       87.84      2.86 o 
  -3   5  16        9.86        6.98      1.08 o 
  -2   5  16        4.32        8.57      1.12 o 
  -1   5  16        1.67        3.27      1.25 o 
   0   5  16       10.00       12.41      2.86 o 
   1   5  16       58.84       62.12      3.77 o 
   2   5  16       20.64       23.36      1.98 o 
   3   5  16       76.73       78.35      4.59 o 
   4   5  16        0.86       -0.78      2.02 o 
   5   5  16        3.27        2.62      1.55 o 
  -8   6  16        0.02       -1.42      3.25 o 
  -7   6  16        0.01       -1.34      1.34 o 
  -6   6  16        0.02        2.67      1.33 o 
  -5   6  16        4.86        3.98      1.09 o 
  -4   6  16        0.27        2.79      1.10 o 
  -3   6  16        0.01        0.96      1.18 o 
  -2   6  16        9.39       12.07      1.25 o 
  -1   6  16        9.00        7.16      1.55 o 
   0   6  16       44.72       37.89      2.85 o 
   1   6  16       39.66       40.42      3.18 o 
   2   6  16        5.99        2.47      1.47 o 
   3   6  16        3.46        0.62      1.31 o 
   4   6  16        0.16       -0.53      1.33 o 
   5   6  16        4.61        6.44      1.64 o 
  -7   7  16        8.72        9.30      1.45 o 
  -6   7  16       23.66       24.61      1.82 o 
  -5   7  16        3.30        3.95      0.91 o 
  -4   7  16       36.91       32.32      1.95 o 
  -3   7  16      180.16      169.40      4.98 o 
  -2   7  16       16.44       16.49      1.83 o 
  -1   7  16      327.37      325.98      6.89 o 
   0   7  16       61.48       58.11      3.77 o 
   1   7  16       62.14       69.39      9.62 o 
   2   7  16        1.48        0.81      1.95 o 
   3   7  16       52.06       50.83      3.20 o 
   4   7  16        0.21        1.00      1.33 o 
   5   7  16       10.14        6.88      1.79 o 
  -7   8  16       50.56       56.91      2.98 o 
  -6   8  16       37.82       43.86      2.62 o 
  -5   8  16        6.08        6.94      1.45 o 
  -4   8  16        1.70        0.93      0.82 o 
  -3   8  16       96.02      108.87      5.11 o 
  -2   8  16        0.42        2.66      1.41 o 
  -1   8  16       34.49       38.64      2.63 o 
   0   8  16       26.34       23.85      2.57 o 
   1   8  16       20.40       19.14      4.29 o 
   2   8  16        6.26        5.46      1.87 o 
   3   8  16        2.29        4.30      1.63 o 
   4   8  16        8.70       10.26      2.00 o 
  -6   9  16       49.52       52.07      2.91 o 
  -5   9  16      164.97      174.00      3.86 o 
  -4   9  16        3.73        7.33      1.51 o 
  -3   9  16       91.59      108.23      3.13 o 
  -2   9  16       15.10       12.49      1.57 o 
  -1   9  16      100.81       98.19      3.32 o 
   0   9  16        0.03        0.13      1.47 o 
   1   9  16       35.85       35.77      3.21 o 
   2   9  16        8.77       13.09      4.16 o 
   3   9  16       68.65       81.01      8.45 o 
   4   9  16        0.82        1.46      1.45 o 
  -6  10  16        1.28        1.48      1.27 o 
  -5  10  16       15.72       28.93      1.82 o 
  -4  10  16       12.61       17.04      1.48 o 
  -3  10  16        3.64        2.23      0.94 o 
  -2  10  16        1.17       -0.89      1.24 o 
  -1  10  16        1.53        1.45      1.01 o 
   0  10  16       34.42       40.45      2.79 o 
   1  10  16       16.28       17.94      2.48 o 
   2  10  16        8.30        5.90      1.92 o 
   3  10  16        4.64        4.89      1.73 o 
  -5  11  16       60.08       66.37      2.63 o 
  -4  11  16        0.49        2.33      1.02 o 
  -3  11  16       84.82       83.92      2.93 o 
  -2  11  16       17.30       17.02      1.71 o 
  -1  11  16        3.44        3.75      1.33 o 
   0  11  16       59.81       70.69      3.65 o 
   1  11  16       61.20       61.54      5.33 o 
   2  11  16       12.96       12.71      2.37 o 
   3  11  16        0.25        1.92      1.81 o 
  -5  12  16       18.03       16.52      1.60 o 
  -4  12  16        0.55       -0.38      0.98 o 
  -3  12  16        0.94       -1.16      1.16 o 
  -2  12  16       72.89       80.37      3.30 o 
  -1  12  16        1.49       -1.52      1.52 o 
   0  12  16       16.19       17.55      2.15 o 
   1  12  16       25.53       30.54      2.74 o 
   2  12  16        7.20        6.39      2.18 o 
  -3  13  16       37.15       43.27      2.32 o 
  -2  13  16       32.15       32.20      2.78 o 
  -1  13  16        1.69       -1.02      1.37 o 
   0  13  16        9.15        6.65      1.67 o 
   1  13  16        2.55        8.73      1.82 o 
  -7   0  17        6.48        9.06      3.12 o 
  -5   0  17        0.25       -0.63      0.91 o 
  -3   0  17      265.65      258.81      6.89 o 
  -1   0  17      109.16      115.46      6.76 o 
   1   0  17      423.11      474.86     11.05 o 
   3   0  17        4.96        2.86      2.08 o 
   5   0  17        6.23        8.84      3.38 o 
  -8   1  17        2.49        0.41      1.74 o 
  -7   1  17       45.19       47.08      3.00 o 
  -6   1  17       66.61       69.38      2.79 o 
  -5   1  17       32.40       28.55      1.57 o 
  -4   1  17        5.76        6.96      0.99 o 
  -3   1  17        1.85        2.06      1.24 o 
  -2   1  17       35.81       33.05      2.57 o 
  -1   1  17       52.30       47.11      2.41 o 
   0   1  17       41.89       39.23      2.66 o 
   1   1  17      290.37      292.01      7.16 o 
   2   1  17        1.02        6.87      1.57 o 
   3   1  17       33.18       37.34      3.31 o 
   4   1  17        3.14        0.91      1.65 o 
   5   1  17       32.21       39.20      3.60 o 
  -8   2  17       18.11       24.77      4.68 o 
  -7   2  17       41.17       51.69      3.69 o 
  -6   2  17        5.52        7.97      1.49 o 
  -5   2  17        9.94       11.62      1.19 o 
  -4   2  17       48.23       44.22      1.82 o 
  -3   2  17        0.26       -1.01      1.01 o 
  -2   2  17      108.63       98.13      4.32 o 
  -1   2  17       33.59       35.18      2.65 o 
   0   2  17       94.98       98.53      6.37 o 
   1   2  17        0.88        0.32      1.12 o 
   2   2  17       32.27       27.62      3.08 o 
   3   2  17        1.81        1.85      1.31 o 
   4   2  17        6.38        5.53      1.52 o 
   5   2  17        2.71        0.49      1.43 o 
  -8   3  17       14.73       13.46      1.89 o 
  -7   3  17        4.62        5.02      1.70 o 
  -6   3  17       12.82       11.72      1.42 o 
  -5   3  17       76.16       87.88      3.08 o 
  -4   3  17       72.40       70.34      2.63 o 
  -3   3  17      153.02      159.61      3.75 o 
  -2   3  17      126.87      126.60      3.35 o 
  -1   3  17       44.27       23.50      2.94 o 
   0   3  17       32.81       29.69      4.81 o 
   1   3  17       87.51       83.16      6.76 o 
   2   3  17       15.47       13.80      1.75 o 
   3   3  17       19.91       18.76      2.09 o 
   4   3  17       17.99       14.73      1.90 o 
   5   3  17        0.14       -1.28      1.28 o 
  -8   4  17        2.82        2.29      1.24 o 
  -7   4  17        2.38        2.13      1.31 o 
  -6   4  17        0.89        2.13      1.00 o 
  -5   4  17       16.22       15.36      1.65 o 
  -4   4  17       66.51       65.89      3.10 o 
  -3   4  17        0.30        0.97      0.66 o 
  -2   4  17       42.73       44.59      2.16 o 
  -1   4  17       26.06       21.41      2.29 o 
   0   4  17       25.86       19.21      6.24 o 
   1   4  17        1.37        1.30      1.47 o 
   2   4  17        1.19        1.56      1.35 o 
   3   4  17        3.56        1.71      1.09 o 
   4   4  17        0.30       -1.25      1.25 o 
   5   4  17        0.32        2.17      1.49 o 
  -7   5  17        2.30       -0.81      1.81 o 
  -6   5  17       35.87       31.64      2.13 o 
  -5   5  17      157.11      164.49      4.31 o 
  -4   5  17      144.50      155.08      4.57 o 
  -3   5  17       46.79       56.73      2.30 o 
  -2   5  17      113.87      109.27      3.89 o 
  -1   5  17      148.88      159.38      5.59 o 
   0   5  17       47.01       51.04      4.81 o 
   1   5  17       23.41       22.10      2.55 o 
   2   5  17       13.91       12.21      2.02 o 
   3   5  17        2.94        0.49      1.22 o 
   4   5  17        3.64        3.32      1.23 o 
   5   5  17       11.79       15.07      2.59 o 
  -7   6  17        0.83       -1.80      1.80 o 
  -6   6  17       26.61       25.03      2.74 o 
  -5   6  17        6.47        3.94      1.44 o 
  -4   6  17        6.41        5.96      1.28 o 
  -3   6  17       37.97       35.60      2.33 o 
  -2   6  17        0.43       -0.84      0.93 o 
  -1   6  17        0.38       -1.44      1.44 o 
   0   6  17       10.63        3.92      1.44 o 
   1   6  17        0.00        1.35      1.44 o 
   2   6  17       12.08       16.52      2.39 o 
   3   6  17        4.80        4.57      2.08 o 
   4   6  17        3.62        4.50      1.73 o 
  -7   7  17       17.86       15.63      2.06 o 
  -6   7  17       35.17       45.87      2.62 o 
  -5   7  17        1.20       -1.45      1.45 o 
  -4   7  17       21.62       28.59      2.29 o 
  -3   7  17       75.44       66.66      3.24 o 
  -2   7  17       69.51       65.44      3.24 o 
  -1   7  17       12.82       12.83      1.80 o 
   0   7  17       40.44       35.89      3.13 o 
   1   7  17        9.24       12.99      2.29 o 
   2   7  17       85.60       91.67      6.89 o 
   3   7  17        1.67        7.28      3.64 o 
   4   7  17        8.24        7.78      1.83 o 
  -6   8  17        1.79        6.25      1.58 o 
  -5   8  17        0.33        0.72      0.96 o 
  -4   8  17        3.09        4.42      1.25 o 
  -3   8  17       35.97       46.48      3.69 o 
  -2   8  17        0.22        2.16      1.30 o 
  -1   8  17       96.67      101.31      4.09 o 
   0   8  17        2.13        4.00      2.60 o 
   1   8  17       50.13       47.04      3.58 o 
   2   8  17       25.20       38.17      3.68 o 
   3   8  17        0.50        7.06      2.18 o 
   4   8  17        2.37        4.69      1.64 o 
  -6   9  17      129.96      148.30      5.13 o 
  -5   9  17        3.40        7.04      1.39 o 
  -4   9  17      175.16      195.56      4.52 o 
  -3   9  17        3.45        2.83      1.25 o 
  -2   9  17      198.28      202.51      4.96 o 
  -1   9  17       22.28       18.23      2.93 o 
   0   9  17       48.09       48.51      3.58 o 
   1   9  17        0.28        1.55      1.55 o 
   2   9  17       42.73       46.67      7.67 o 
   3   9  17       28.31       31.10      5.59 o 
  -5  10  17       18.74       24.84      1.95 o 
  -4  10  17        0.36        2.61      1.20 o 
  -3  10  17        1.06        2.32      1.19 o 
  -2  10  17       37.39       36.63      2.85 o 
  -1  10  17        0.00        0.52      1.22 o 
   0  10  17        7.65       10.07      2.71 o 
   1  10  17       44.42       42.83      3.68 o 
   2  10  17        0.00       -1.81      1.81 o 
   3  10  17        0.68       -1.17      2.73 o 
  -5  11  17        0.01        0.58      1.18 o 
  -4  11  17       80.41       82.03      3.08 o 
  -3  11  17        1.25       -0.28      1.07 o 
  -2  11  17       10.05        5.21      1.21 o 
  -1  11  17       30.04       36.39      2.74 o 
   0  11  17       41.79       38.85      2.89 o 
   1  11  17       31.76       40.70      3.68 o 
   2  11  17        9.00        6.36      2.00 o 
  -4  12  17        1.16       -1.19      1.19 o 
  -3  12  17        4.27        3.90      1.29 o 
  -2  12  17        3.03        2.85      1.49 o 
  -1  12  17       26.14       28.63      2.60 o 
   0  12  17        0.13        0.06      1.58 o 
   1  12  17       15.45       22.78      2.60 o 
  -2  13  17        2.88        1.41      1.58 o 
  -1  13  17       17.83       18.46      2.57 o 
  -8   0  18       82.34       90.76      7.54 o 
  -6   0  18        1.77       -0.37      2.21 o 
  -4   0  18        0.19        1.21      0.96 o 
  -2   0  18      156.78      151.61      7.80 o 
   0   0  18      240.00      248.87     10.66 o 
   2   0  18      110.38       93.73     36.80 o 
   4   0  18        2.54        2.34      2.08 o 
  -7   1  18        0.35        1.02      1.33 o 
  -6   1  18       39.42       45.69      2.38 o 
  -5   1  18        1.57       -0.90      0.90 o 
  -4   1  18       49.56       56.79      1.97 o 
  -3   1  18        2.34        1.20      0.87 o 
  -2   1  18        2.51        1.69      1.29 o 
  -1   1  18       18.87       16.62      2.18 o 
   0   1  18       10.82       12.47      2.03 o 
   1   1  18        0.14        2.84      1.14 o 
   2   1  18        0.73        0.84      1.09 o 
   3   1  18       50.59       44.26      3.05 o 
   4   1  18       22.77       25.39      2.99 o 
  -7   2  18        1.56       -1.75      1.75 o 
  -6   2  18        6.29        6.50      1.35 o 
  -5   2  18       23.06       28.06      2.78 o 
  -4   2  18       14.46       14.56      1.35 o 
  -3   2  18        5.32        4.00      1.50 o 
  -2   2  18        8.75        6.39      1.37 o 
  -1   2  18       16.76       15.35      1.52 o 
   0   2  18       75.09       69.88      3.74 o 
   1   2  18        0.00        0.05      1.44 o 
   2   2  18        7.22        8.52      2.13 o 
   3   2  18       25.76       31.65      2.59 o 
   4   2  18        0.07        0.48      1.40 o 
  -7   3  18       30.52       41.71      2.89 o 
  -6   3  18        2.71        3.73      1.03 o 
  -5   3  18        9.85       13.11      1.49 o 
  -4   3  18      152.70      140.16      4.35 o 
  -3   3  18       68.96       74.39      2.68 o 
  -2   3  18      135.73      139.70      5.71 o 
  -1   3  18       11.90       16.10      2.08 o 
   0   3  18      113.53      115.57      4.85 o 
   1   3  18       94.50      103.87      9.62 o 
   2   3  18       33.20       37.34      2.63 o 
   3   3  18       80.51       77.80      3.69 o 
   4   3  18        1.65       -1.21      1.32 o 
  -7   4  18       18.54       19.87      2.15 o 
  -6   4  18        1.41        0.81      1.09 o 
  -5   4  18        5.26        7.50      1.25 o 
  -4   4  18        9.17       10.12      1.57 o 
  -3   4  18       11.98       10.04      1.33 o 
  -2   4  18        3.86        5.06      1.11 o 
  -1   4  18       14.77        9.18      2.04 o 
   0   4  18        3.36        1.59      1.43 o 
   1   4  18       56.07       51.73      3.58 o 
   2   4  18        4.74        3.01      1.55 o 
   3   4  18        2.15       -1.46      1.46 o 
   4   4  18        0.22       -1.67      1.67 o 
  -7   5  18        0.24       -0.71      2.08 o 
  -6   5  18      104.36       96.04      4.31 o 
  -5   5  18       14.92       20.38      2.29 o 
  -4   5  18      115.56      127.38      7.80 o 
  -3   5  18        6.31        5.43      1.29 o 
  -2   5  18      138.94      131.65      3.68 o 
  -1   5  18        5.20        5.82      1.69 o 
   0   5  18       27.28       23.02      2.37 o 
   1   5  18        2.52        2.60      1.47 o 
   2   5  18        9.21        9.36      1.82 o 
   3   5  18        6.57        1.63      1.74 o 
   4   5  18       35.35       39.09      2.98 o 
  -7   6  18        2.08        4.14      1.52 o 
  -6   6  18       10.70       12.13      2.37 o 
  -5   6  18        3.62        4.85      1.58 o 
  -4   6  18       20.60       15.16      2.44 o 
  -3   6  18        5.14        6.56      1.37 o 
  -2   6  18        0.76        0.72      0.92 o 
  -1   6  18       30.27       25.75      2.60 o 
   0   6  18        6.57        5.84      2.73 o 
   1   6  18       13.74       13.81      2.29 o 
   2   6  18       38.76       41.77      3.74 o 
   3   6  18        0.01        3.74      1.74 o 
   4   6  18        6.67       13.24      3.64 o 
  -6   7  18       20.48       21.61      2.07 o 
  -5   7  18        0.04        0.66      1.33 o 
  -4   7  18       44.09       46.55      3.77 o 
  -3   7  18       41.15       48.93      2.89 o 
  -2   7  18        3.82        4.51      1.28 o 
  -1   7  18        5.36        6.13      1.33 o 
   0   7  18       83.39       87.91      4.77 o 
   1   7  18        2.63        6.66      3.90 o 
   2   7  18       81.76      119.11      5.69 o 
   3   7  18        0.09        1.15      1.87 o 
  -6   8  18       20.79       21.42      2.13 o 
  -5   8  18       26.55       25.59      2.21 o 
  -4   8  18        1.31        3.46      1.33 o 
  -3   8  18        0.26        0.49      1.33 o 
  -2   8  18        3.36        2.44      1.25 o 
  -1   8  18       35.27       35.07      2.60 o 
   0   8  18        0.01       -2.08      2.08 o 
   1   8  18       11.47       13.80      2.39 o 
   2   8  18       26.42       28.89      3.31 o 
   3   8  18        9.52       15.18      2.74 o 
  -5   9  18       62.43       71.45      3.35 o 
  -4   9  18        0.75        0.08      0.98 o 
  -3   9  18       95.43       89.06      3.43 o 
  -2   9  18        0.38        0.41      1.09 o 
  -1   9  18       94.37       88.19      4.05 o 
   0   9  18       42.01       47.30      4.42 o 
   1   9  18       10.20       10.29      2.25 o 
   2   9  18       28.18       28.22      4.16 o 
  -5  10  18       22.15       23.62      1.90 o 
  -4  10  18        8.34       10.04      1.32 o 
  -3  10  18       50.19       49.97      3.52 o 
  -2  10  18        1.40        0.09      1.10 o 
  -1  10  18        0.02       -0.11      1.22 o 
   0  10  18        0.01        0.88      1.33 o 
   1  10  18        7.14        9.87      4.29 o 
   2  10  18        8.14        8.91      2.00 o 
  -4  11  18        2.13        2.16      1.39 o 
  -3  11  18        6.90        6.30      2.12 o 
  -2  11  18       28.93       35.00      2.73 o 
  -1  11  18       13.20       16.29      3.70 o 
   0  11  18       39.90       51.44      3.35 o 
   1  11  18        1.08        1.36      2.06 o 
  -2  12  18        9.10        5.68      2.11 o 
  -1  12  18        1.52        1.69      1.40 o 
  -7   0  19        3.32        2.86      2.08 o 
  -5   0  19       14.95       10.21      1.81 o 
  -3   0  19      133.83      136.06      5.98 o 
  -1   0  19        0.49       -2.60      2.60 o 
   1   0  19        0.01        0.94      1.82 o 
   3   0  19      108.65      119.10      7.80 o 
  -7   1  19        5.12        2.71      1.50 o 
  -6   1  19        8.51       11.36      1.70 o 
  -5   1  19       35.29       35.73      1.83 o 
  -4   1  19       34.37       32.41      1.77 o 
  -3   1  19        1.03        2.43      0.92 o 
  -2   1  19       19.56       18.42      2.29 o 
  -1   1  19        3.33        0.59      1.37 o 
   0   1  19       25.35       24.56      5.98 o 
   1   1  19       25.99       21.42      3.33 o 
   2   1  19      100.63      108.15      4.34 o 
   3   1  19       11.18        7.71      1.74 o 
   4   1  19       10.14        5.92      2.19 o 
  -7   2  19        2.52        2.70      1.40 o 
  -6   2  19       40.19       44.26      2.84 o 
  -5   2  19       56.43       54.32      2.56 o 
  -4   2  19        3.82        1.80      0.94 o 
  -3   2  19       21.00       23.92      1.65 o 
  -2   2  19       32.75       30.66      2.35 o 
  -1   2  19       29.92       29.39      2.76 o 
   0   2  19       27.30       30.53      2.42 o 
   1   2  19        4.76        5.02      1.95 o 
   2   2  19       44.42       53.30      3.77 o 
   3   2  19        0.10        0.86      1.49 o 
   4   2  19       48.24       51.37      4.69 o 
  -7   3  19        0.17        1.24      1.97 o 
  -6   3  19       16.19       13.42      1.90 o 
  -5   3  19       22.89       18.13      1.63 o 
  -4   3  19        0.95        0.27      1.17 o 
  -3   3  19        1.31       -0.08      0.92 o 
  -2   3  19        4.42        5.20      1.30 o 
  -1   3  19        2.82        3.25      1.65 o 
   0   3  19      145.68      156.82      5.74 o 
   1   3  19       32.05       30.44      2.92 o 
   2   3  19       61.61       57.72      6.37 o 
   3   3  19        0.21       -0.22      1.31 o 
   4   3  19        3.29        2.74      1.45 o 
  -7   4  19       19.39       22.91      2.33 o 
  -6   4  19       10.60       14.72      1.61 o 
  -5   4  19        2.03       -0.79      1.07 o 
  -4   4  19        2.36        2.73      1.14 o 
  -3   4  19        3.96        5.33      1.47 o 
  -2   4  19       58.28       57.68      3.04 o 
  -1   4  19       38.43       37.25      2.47 o 
   0   4  19       45.87       52.61      3.55 o 
   1   4  19       70.26       73.95      4.32 o 
   2   4  19        9.64        8.49      1.74 o 
   3   4  19        2.90        2.82      4.42 o 
  -6   5  19        0.28        4.35      1.70 o 
  -5   5  19      131.53      136.92      6.84 o 
  -4   5  19        8.21        9.63      2.02 o 
  -3   5  19       47.40       43.14      3.40 o 
  -2   5  19        0.00        0.92      0.97 o 
  -1   5  19       64.66       71.91      3.30 o 
   0   5  19        7.65       13.17      2.29 o 
   1   5  19       11.74       15.12      2.39 o 
   2   5  19       11.17       12.32      2.37 o 
   3   5  19       48.80       55.92      4.32 o 
  -6   6  19       57.40       60.25      3.72 o 
  -5   6  19       33.89       38.33      2.93 o 
  -4   6  19        1.08        0.59      1.56 o 
  -3   6  19       40.71       43.28      3.58 o 
  -2   6  19        4.77        3.34      1.33 o 
  -1   6  19       11.62       13.86      2.21 o 
   0   6  19        9.19       11.42      2.37 o 
   1   6  19       23.36       26.45      3.12 o 
   2   6  19        4.41        6.32      1.92 o 
   3   6  19        2.13        6.98      2.25 o 
  -6   7  19        0.62        2.08      1.50 o 
  -5   7  19       62.00       69.80      3.75 o 
  -4   7  19        4.66        9.91      2.29 o 
  -3   7  19       30.10       29.66      2.39 o 
  -2   7  19        0.01       -1.41      1.41 o 
  -1   7  19       21.24       23.26      2.28 o 
   0   7  19        3.35        5.67      2.00 o 
   1   7  19      117.12      137.24      7.54 o 
   2   7  19        0.39        3.88      2.00 o 
   3   7  19       78.15       92.84      5.42 o 
  -5   8  19        0.02       -0.97      1.41 o 
  -4   8  19        1.03       -1.92      1.92 o 
  -3   8  19       24.97       17.75      2.01 o 
  -2   8  19       19.31       20.84      2.15 o 
  -1   8  19       35.04       34.23      2.70 o 
   0   8  19        7.36        4.32      3.77 o 
   1   8  19        3.31        4.27      1.87 o 
   2   8  19       15.42       12.73      2.48 o 
  -5   9  19        7.47        6.42      2.27 o 
  -4   9  19        0.08       -0.31      1.49 o 
  -3   9  19        0.03        0.45      1.10 o 
  -2   9  19       21.45       19.83      1.78 o 
  -1   9  19        1.47        2.70      1.45 o 
   0   9  19        2.20        5.29      1.60 o 
   1   9  19        6.83        3.65      2.47 o 
  -4  10  19        9.20       12.48      1.57 o 
  -3  10  19       42.94       39.04      2.55 o 
  -2  10  19        3.61        2.65      1.40 o 
  -1  10  19        1.04        3.32      1.64 o 
   0  10  19       24.15       37.87      2.94 o 
   1  10  19       26.45       32.06      3.48 o 
  -2  11  19        0.76        1.71      1.55 o 
  -1  11  19        5.20        6.50      1.75 o 
  -6   0  20        0.20        0.89      1.25 o 
  -4   0  20      277.51      327.10      6.99 o 
  -2   0  20       65.32       70.73      5.72 o 
   0   0  20       10.84       13.00      3.38 o 
   2   0  20       45.98       43.38      6.63 o 
  -6   1  20        0.01        1.54      1.30 o 
  -5   1  20       20.07       17.45      1.80 o 
  -4   1  20       10.65       16.89      1.68 o 
  -3   1  20       11.03       15.08      1.53 o 
  -2   1  20        0.10        0.39      1.47 o 
  -1   1  20        8.68       10.40      2.02 o 
   0   1  20       20.30       19.41      2.55 o 
   1   1  20       38.01       30.61      7.15 o 
   2   1  20       21.64       15.38      2.44 o 
   3   1  20        1.33        1.65      1.49 o 
  -6   2  20       59.51       72.91      3.79 o 
  -5   2  20       16.84       18.08      1.91 o 
  -4   2  20       66.51       70.03      2.89 o 
  -3   2  20        0.40        3.82      1.22 o 
  -2   2  20       22.28       20.19      2.00 o 
  -1   2  20       26.79       23.91      2.94 o 
   0   2  20        2.52        2.55      2.86 o 
   1   2  20       19.87       18.02      2.99 o 
   2   2  20        3.45        2.86      1.62 o 
   3   2  20      136.25      142.46     11.44 o 
  -6   3  20       39.54       50.30      3.19 o 
  -5   3  20       36.07       30.94      2.09 o 
  -4   3  20       30.66       33.48      2.48 o 
  -3   3  20        6.20        6.16      1.33 o 
  -2   3  20        3.10        0.68      1.18 o 
  -1   3  20        2.18        1.21      1.37 o 
   0   3  20        0.28        3.33      1.41 o 
   1   3  20        0.08        0.20      1.55 o 
   2   3  20        0.61        0.26      1.47 o 
   3   3  20        1.86        6.59      2.47 o 
  -6   4  20       22.04       29.66      2.64 o 
  -5   4  20        3.72       10.53      1.58 o 
  -4   4  20        7.48        9.80      1.58 o 
  -3   4  20       27.91       28.84      2.85 o 
  -2   4  20       44.73       46.19      2.89 o 
  -1   4  20       10.15       15.45      2.39 o 
   0   4  20      105.89      117.82      4.57 o 
   1   4  20       70.06       71.72      4.40 o 
   2   4  20        5.38        3.24      1.69 o 
   3   4  20       20.34       19.92      3.77 o 
  -6   5  20      112.80      123.52      4.92 o 
  -5   5  20        0.91        1.06      1.49 o 
  -4   5  20       26.96       24.46      4.42 o 
  -3   5  20        0.61       -0.46      1.55 o 
  -2   5  20       12.17       19.21      2.10 o 
  -1   5  20        0.22        1.81      1.32 o 
   0   5  20        0.03        6.67      2.12 o 
   1   5  20        4.10        7.04      2.25 o 
   2   5  20       16.58       18.15      2.57 o 
  -5   6  20        0.66        0.08      1.26 o 
  -4   6  20       56.15       56.43      4.13 o 
  -3   6  20        9.47        9.09      2.11 o 
  -2   6  20       63.49       68.78      4.41 o 
  -1   6  20       18.64       22.49      1.93 o 
   0   6  20       64.75       73.31      4.66 o 
   1   6  20       16.81       19.73      6.11 o 
   2   6  20        6.77       11.54      2.25 o 
  -5   7  20        7.22        5.45      1.60 o 
  -4   7  20       17.82       17.27      2.66 o 
  -3   7  20        0.08        1.44      1.62 o 
  -2   7  20        0.02        1.25      1.28 o 
  -1   7  20        0.14        0.56      1.46 o 
   0   7  20       15.46       24.82      2.92 o 
   1   7  20        4.11        6.86      3.12 o 
   2   7  20        7.13        8.38      4.94 o 
  -4   8  20       28.34       32.67      3.29 o 
  -3   8  20        0.29       -0.35      2.99 o 
  -2   8  20       27.16       31.05      2.59 o 
  -1   8  20       19.45       24.31      2.36 o 
   0   8  20        1.87        2.57      1.55 o 
   1   8  20       16.21       23.90      3.25 o 
  -3   9  20        0.04       -1.07      1.13 o 
  -2   9  20        5.29        4.33      1.11 o 
  -1   9  20        0.91        2.11      1.46 o 
   0   9  20        3.36        5.21      1.62 o 
  -5   0  21       27.01       28.72      4.68 o 
  -3   0  21       60.84       76.71      4.32 o 
  -1   0  21       32.80       42.91      5.20 o 
   1   0  21        3.22        0.52      2.60 o 
  -6   1  21       12.78       13.55      1.85 o 
  -5   1  21        0.73       -1.33      1.33 o 
  -4   1  21       16.35       20.13      1.62 o 
  -3   1  21       40.76       44.85      2.37 o 
  -2   1  21        0.29       -1.20      1.20 o 
  -1   1  21        0.76        1.30      1.47 o 
   0   1  21        3.68       -0.99      1.74 o 
   1   1  21        0.25       -1.23      1.74 o 
   2   1  21        0.53        1.43      1.84 o 
  -6   2  21       51.55       46.55      3.09 o 
  -5   2  21        0.01       -0.67      0.99 o 
  -4   2  21        0.71        1.04      1.25 o 
  -3   2  21        0.74       -0.38      1.01 o 
  -2   2  21       20.65       22.33      2.26 o 
  -1   2  21        4.21        4.52      1.92 o 
   0   2  21        2.96        2.11      1.74 o 
   1   2  21        9.29        5.07      2.21 o 
   2   2  21       42.64       45.95      3.21 o 
  -6   3  21       30.73       36.27      3.16 o 
  -5   3  21       37.55       48.88      2.68 o 
  -4   3  21        2.95        0.22      1.40 o 
  -3   3  21        1.13        2.52      2.99 o 
  -2   3  21        3.51       -0.05      1.48 o 
  -1   3  21       21.33       26.73      2.85 o 
   0   3  21        1.26        3.74      2.11 o 
   1   3  21        0.85        4.77      1.55 o 
   2   3  21        3.92        8.07      2.25 o 
  -5   4  21       18.22       26.92      2.59 o 
  -4   4  21       28.90       34.58      3.25 o 
  -3   4  21        8.76        7.02      2.02 o 
  -2   4  21       22.77       25.42      2.39 o 
  -1   4  21       51.45       58.64      4.13 o 
   0   4  21       62.08       75.69      7.41 o 
   1   4  21       17.96       19.16      2.86 o 
   2   4  21       20.87       23.58      2.92 o 
  -5   5  21        6.19       10.08      2.04 o 
  -4   5  21        0.02       -1.36      1.74 o 
  -3   5  21        0.97        3.25      1.65 o 
  -2   5  21       10.85       13.90      2.29 o 
  -1   5  21        0.01        4.81      2.02 o 
   0   5  21       27.51       31.65      2.59 o 
   1   5  21        0.01        0.63      1.49 o 
  -5   6  21        4.30        4.21      1.52 o 
  -4   6  21        0.02        0.11      3.12 o 
  -3   6  21       29.55       33.02      3.40 o 
  -2   6  21       13.78       16.31      2.66 o 
  -1   6  21       37.33       33.22      2.78 o 
   0   6  21        4.37        8.03      2.11 o 
   1   6  21        2.21       -1.92      1.92 o 
  -4   7  21        0.14        0.64      1.74 o 
  -3   7  21       41.82       41.91      3.85 o 
  -2   7  21        2.12        3.46      1.74 o 
  -1   7  21       26.64       29.95      5.07 o 
   0   7  21        0.63        4.10      1.92 o 
  -3   8  21       31.73       36.03      3.68 o 
  -2   8  21       19.25       24.23      3.11 o 
  -1   8  21        4.73        3.21      1.45 o 
  -4   0  22       18.49       26.75      3.03 o 
  -2   0  22        4.94        4.31      2.21 o 
   0   0  22        8.72        7.28      3.12 o 
  -5   1  22        2.39        1.38      1.33 o 
  -4   1  22       48.68       53.56      2.45 o 
  -3   1  22        7.40       11.32      1.91 o 
  -2   1  22       33.49       34.71      2.24 o 
  -1   1  22       19.38       20.62      2.76 o 
   0   1  22       24.19       21.68      4.03 o 
   1   1  22        0.01       -1.92      1.92 o 
  -5   2  22        1.25        0.55      2.20 o 
  -4   2  22        2.44        0.26      1.25 o 
  -3   2  22       55.49       60.06      3.34 o 
  -2   2  22        0.06        0.82      1.33 o 
  -1   2  22       25.43       28.88      3.77 o 
   0   2  22       19.02       19.89      2.85 o 
   1   2  22        4.28        3.12      4.29 o 
  -5   3  22       14.78       15.00      2.51 o 
  -4   3  22        1.02       -1.55      1.55 o 
  -3   3  22        1.27        1.52      1.74 o 
  -2   3  22       23.06       29.70      2.48 o 
  -1   3  22        0.08        0.77      1.68 o 
   0   3  22       30.57       37.22      3.66 o 
   1   3  22        1.81        0.82      1.81 o 
  -4   4  22        5.98        8.13      1.81 o 
  -3   4  22       41.39       51.63      4.03 o 
  -2   4  22        1.56       -1.38      1.38 o 
  -1   4  22       16.35       13.67      2.86 o 
   0   4  22        1.35        3.68      1.95 o 
   1   4  22       21.91       15.18      5.59 o 
  -4   5  22       27.56       29.26      3.31 o 
  -3   5  22        2.20        4.89      2.00 o 
  -2   5  22       11.50       11.49      5.33 o 
  -1   5  22       24.34       33.27      3.40 o 
   0   5  22       24.90       25.15      4.81 o 
  -3   6  22        1.34        7.15      2.21 o 
  -2   6  22       18.32       20.65      2.85 o 
  -1   6  22        0.67        3.36      1.72 o 
  -3   0  23       32.22       35.47      3.21 o 
  -1   0  23        2.10        2.08      2.08 o 
  -4   1  23        0.21        3.31      1.76 o 
  -3   1  23       36.78       42.57      2.53 o 
  -2   1  23       13.93       17.19      1.75 o 
  -1   1  23       22.10       23.31      2.85 o 
   0   1  23        5.42        5.61      4.68 o 
  -3   2  23        0.06        2.99      1.84 o 
  -2   2  23       32.08       38.73      2.43 o 
  -1   2  23        0.25        0.39      1.65 o 
  -3   3  23        2.07        2.22      2.21 o 
  -2   3  23        0.52        0.15      1.25 o 
  -1   3  23       16.73       16.73      2.86 o 
  -2   4  23        3.26        0.31      1.55 o 
                                                 
